# Supplementary material for: Benzyl N-(3-chloro-4-fluoro­phen­yl)carbamate
Source: Acta Crystallogr Sect E Struct Rep Online. 2011 Apr 16;67(Pt 5):o1137. doi: 10.1107/S1600536811012608 (PMC3089084; doi:10.1107/S1600536811012608)
Supplement: Supplementary file 2 [file e-67-o1137-Isup2.hkl]

#
# h,k,l, Fc-squared, Fo-squared, sigma(Fo-squared) and status flag
#
data_I
_shelx_title ' MS10-2 in Pbca'
_shelx_refln_list_code          4
_shelx_F_calc_maximum      243.43
_exptl_crystal_F_000      1188.00
_reflns_d_resolution_high  0.7984
 
loop_
 _symmetry_equiv_pos_as_xyz
 'x, y, z'
 '-x+1/2, -y, z+1/2'
 '-x, y+1/2, -z+1/2'
 'x+1/2, -y+1/2, -z'
 '-x, -y, -z'
 'x-1/2, y, -z-1/2'
 'x, -y-1/2, z-1/2'
 '-x-1/2, y-1/2, z'
 
_cell_length_a    10.4695
_cell_length_b     9.0346
_cell_length_c    28.3612
_cell_angle_alpha  90.000
_cell_angle_beta   90.000
_cell_angle_gamma  90.000
 
_shelx_F_squared_multiplier     1.000
 
loop_
 _refln_index_h
 _refln_index_k
 _refln_index_l
 _refln_F_squared_calc
 _refln_F_squared_meas
 _refln_F_squared_sigma
 _refln_observed_status
   2   0   0    16360.03    12225.00    196.77 o
   4   0   0     9743.29     8695.16    139.96 o
   6   0   0     7167.48     6961.28    206.34 o
   8   0   0      707.51      826.48     87.78 o
  10   0   0        5.13       11.67     13.14 o
   2   1   0     1467.17     1437.84     71.27 o
   4   1   0      336.61      342.81     17.12 o
   6   1   0       75.46       92.93     18.02 o
   8   1   0      515.51      600.49     54.19 o
  10   1   0       71.99       58.16     16.32 o
  12   1   0        0.01       -2.31     18.15 o
   0   2   0    59257.83    31503.88    270.69 o
   2   2   0    14167.47    11729.05    151.97 o
   4   2   0     4113.30     3838.43     84.44 o
   6   2   0       75.36       56.57     20.74 o
   8   2   0        7.95       17.33     16.53 o
  10   2   0       14.21       10.32     10.58 o
  12   2   0        4.01        3.21      8.96 o
   2   3   0     1571.33     1645.98     36.07 o
   4   3   0      434.26      461.36     39.86 o
   6   3   0     2019.01     1938.42    125.61 o
   8   3   0      310.70      347.81     45.66 o
  10   3   0      183.31      152.34     25.84 o
  12   3   0        4.68        7.18     12.51 o
   0   4   0       67.88       48.34     13.12 o
   2   4   0        4.94        8.60     10.98 o
   4   4   0       24.59       51.61     14.84 o
   6   4   0      298.93      347.84     32.34 o
   8   4   0        0.24      -10.84     13.62 o
  10   4   0        1.69       -2.41     12.67 o
  12   4   0        0.49        4.20      5.56 o
   2   5   0        3.59        2.61     10.68 o
   4   5   0       87.76      110.04     24.96 o
   6   5   0        2.39       -3.26      7.49 o
   8   5   0       37.26       36.90     12.92 o
  10   5   0       23.32       10.32     14.00 o
   0   6   0      238.55      226.64     33.81 o
   2   6   0     1823.50     1802.05     99.89 o
   4   6   0       24.55       41.71     17.01 o
   6   6   0        0.19       18.76     11.42 o
   8   6   0        2.95        7.60      8.24 o
  10   6   0        0.13       -2.21      6.36 o
   2   7   0      162.55      147.57     31.59 o
   4   7   0       17.31        8.93     12.22 o
   6   7   0      122.85      101.41     18.59 o
   8   7   0       46.00       49.09     15.98 o
  10   7   0        2.50       21.29     12.85 o
   0   8   0     2426.36     2878.90    192.23 o
   2   8   0       67.53       87.98     20.40 o
   4   8   0      609.93      664.38     58.83 o
   6   8   0      752.61      820.06     50.18 o
   8   8   0      158.12      173.25     23.75 o
   2   9   0      257.49      224.21     49.43 o
   4   9   0       70.68       62.40     21.63 o
   6   9   0        2.20        1.49      6.70 o
   0  10   0       12.45        8.00     13.55 o
   2  10   0        3.63        7.38     12.51 o
   4  10   0       36.36       39.86      9.78 o
   2  11   0       30.09       18.84     10.77 o
   1   1   1     8729.04     6597.30     71.79 o
   2   1   1     3161.02     2809.73     48.12 o
   3   1   1     6272.57     5361.06     67.09 o
   4   1   1        2.74       -1.39      2.76 o
   5   1   1     1887.81     1709.90     38.27 o
   6   1   1      257.60      249.03     20.10 o
   7   1   1       68.91       46.48      9.44 o
   8   1   1       44.83       61.47     13.19 o
   9   1   1        2.59        1.70      6.39 o
  10   1   1        0.72       -1.93     10.11 o
  11   1   1        0.57       -9.92      9.92 o
  12   1   1        1.42        1.98      5.74 o
   0   2   1     5876.89     5197.83     54.72 o
   1   2   1      304.03      227.29      9.20 o
   2   2   1     8719.88     7492.69     68.40 o
   3   2   1     3957.17     3688.40     47.89 o
   4   2   1      405.36      381.97     19.07 o
   5   2   1      188.90      228.60     15.35 o
   6   2   1       21.70       25.38     11.24 o
   7   2   1       50.65       59.20     17.26 o
   8   2   1       28.66       36.56     15.70 o
   9   2   1      122.99      126.42     16.35 o
  10   2   1       12.12        1.55      6.35 o
  11   2   1        3.94       -0.28      7.87 o
  12   2   1        0.87       -2.29      5.54 o
   1   3   1     1609.87     1462.00     21.65 o
   2   3   1      287.16      301.57     10.61 o
   3   3   1       80.25       70.41     11.12 o
   4   3   1     6827.21     6647.08    106.56 o
   5   3   1      259.80      204.64     19.65 o
   6   3   1       68.81       81.06     14.21 o
   7   3   1      259.35      231.16     33.72 o
   8   3   1       35.89       33.13     10.22 o
   9   3   1       22.23       30.79      7.91 o
  10   3   1        0.26        0.60      5.81 o
  11   3   1        9.87       11.57      9.38 o
  12   3   1        0.93       -0.32      6.02 o
   0   4   1      484.13      443.68     25.75 o
   1   4   1     3929.20     3604.36     44.90 o
   2   4   1     3397.42     3146.89     53.75 o
   3   4   1       22.12       13.73      6.89 o
   4   4   1      730.06      814.57     41.35 o
   5   4   1      215.14      238.14     23.16 o
   6   4   1       47.25       47.37      9.83 o
   7   4   1       49.39       47.98     16.45 o
   8   4   1       72.56       66.73     13.41 o
   9   4   1        2.14        5.57      6.31 o
  10   4   1       27.33       15.57      8.66 o
  11   4   1        0.07        2.79      5.07 o
  12   4   1        2.21        1.60      7.59 o
   1   5   1       32.22       29.08      6.06 o
   2   5   1      165.46      166.41     15.20 o
   3   5   1        0.78        2.86      6.68 o
   4   5   1     1811.19     1910.22     69.18 o
   5   5   1      423.30      488.83     35.58 o
   6   5   1      121.52      123.51     17.63 o
   7   5   1       44.37       61.06     10.08 o
   8   5   1       66.68       54.24     10.12 o
   9   5   1        0.08        0.38      5.17 o
  10   5   1        5.86       -2.29      5.13 o
  11   5   1       13.27        7.04      5.26 o
   0   6   1       98.04      111.15     17.18 o
   1   6   1      171.39      185.58     15.18 o
   2   6   1       40.41       41.67     13.75 o
   3   6   1      103.70      104.85     17.84 o
   4   6   1      124.66       99.29     17.33 o
   5   6   1      157.58      184.10     18.19 o
   6   6   1      288.36      283.21     19.37 o
   7   6   1       99.89       70.07     10.73 o
   8   6   1        7.31        4.32      4.93 o
   9   6   1       19.20       11.54      4.66 o
  10   6   1        0.10       -1.13      4.81 o
   1   7   1      171.57      192.42     24.61 o
   2   7   1      381.07      374.14     34.53 o
   3   7   1      382.44      472.71     28.30 o
   4   7   1       77.22       90.11     14.98 o
   5   7   1       15.45       15.59      5.22 o
   6   7   1       43.50       52.40      8.87 o
   7   7   1        5.87       15.66      7.19 o
   8   7   1       23.85       18.32      7.09 o
   9   7   1        0.72        1.32      5.55 o
  10   7   1        1.98        3.17      6.59 o
   0   8   1       18.38       11.97     12.10 o
   1   8   1      138.61      157.94     18.60 o
   2   8   1       98.97       88.06     14.12 o
   3   8   1       12.25      -11.72     11.72 o
   4   8   1        0.76       10.49     10.47 o
   5   8   1        8.91        9.33      5.85 o
   6   8   1       34.97       36.97      8.45 o
   7   8   1       39.06       36.96      8.93 o
   8   8   1        1.90        4.47      4.83 o
   9   8   1        4.60        4.93      5.53 o
   1   9   1      309.78      433.96     36.07 o
   2   9   1        1.33        2.66      7.26 o
   3   9   1        9.37       15.92     11.55 o
   4   9   1        0.60        7.91      6.60 o
   5   9   1       57.19       86.73     14.45 o
   6   9   1        0.04       -5.30      5.30 o
   7   9   1        1.39        7.04      6.24 o
   0  10   1        1.00       10.19      8.35 o
   1  10   1       63.92      106.98     20.36 o
   2  10   1       26.14       20.41     10.45 o
   3  10   1        5.45        3.96      5.31 o
   4  10   1       28.79       24.84      5.30 o
   5  10   1        2.00        1.42      3.39 o
   1  11   1       55.08       30.02      7.59 o
   2  11   1       11.40        5.07      7.51 o
   0   0   2     7910.87     5475.88     77.31 o
   1   0   2     5953.72     4912.54     60.40 o
   2   0   2     1097.23     1021.57     39.02 o
   3   0   2     3851.63     3625.54    124.90 o
   4   0   2     1926.22     1873.88     45.91 o
   5   0   2      766.23      732.04     28.79 o
   6   0   2     4223.94     4424.22    115.88 o
   7   0   2      204.31      226.78     29.14 o
   8   0   2        0.98        1.91     10.99 o
   9   0   2       15.92       33.89     19.01 o
  10   0   2        1.33       14.65     10.09 o
  11   0   2       41.24       12.75      6.76 o
  12   0   2       33.73        8.92     14.24 o
   1   1   2       26.15       23.29      3.48 o
   2   1   2    44137.34    28845.56    201.00 o
   3   1   2    28743.44    22099.87    147.98 o
   4   1   2      139.08      130.80      7.79 o
   5   1   2     1377.28     1335.75     33.88 o
   6   1   2     1033.94     1122.68     41.97 o
   7   1   2      276.58      291.17     23.94 o
   8   1   2      452.87      503.48     34.14 o
   9   1   2       36.52       40.25      9.76 o
  10   1   2        0.97       -5.11      6.37 o
  11   1   2        1.76       -2.04      6.97 o
  12   1   2        0.08       -4.85      6.52 o
   0   2   2    10688.10     8753.28    147.53 o
   1   2   2    13222.55    10435.69     64.33 o
   2   2   2    10177.76     8796.92     61.42 o
   3   2   2     5669.92     5127.19     55.75 o
   4   2   2      275.85      296.52     18.05 o
   5   2   2       18.58        8.01      4.48 o
   6   2   2       57.54       52.99     15.42 o
   7   2   2       15.27       21.37     11.05 o
   8   2   2      242.50      214.11     32.49 o
   9   2   2       56.34       52.58     14.00 o
  10   2   2        2.30       -3.37      6.92 o
  11   2   2       11.72       11.06      8.82 o
  12   2   2       21.44       29.15      8.83 o
   1   3   2      366.00      351.34     12.00 o
   2   3   2     1034.61      869.57     22.97 o
   3   3   2      594.63      510.03     28.53 o
   4   3   2      700.45      734.67     35.64 o
   5   3   2      457.68      441.99     25.37 o
   6   3   2      552.43      596.97     52.73 o
   7   3   2        0.66        2.80     14.13 o
   8   3   2        3.26       -2.20      7.83 o
   9   3   2       20.67       23.12      7.69 o
  10   3   2        8.25        3.14      6.28 o
  11   3   2       25.06       22.60      9.45 o
  12   3   2        1.83       -0.04      6.23 o
   0   4   2       34.13       39.24      8.33 o
   1   4   2      155.62      124.00      8.74 o
   2   4   2       30.20       25.98      6.14 o
   3   4   2       21.54       25.07     16.77 o
   4   4   2     1563.37     1544.32     57.15 o
   5   4   2      224.52      238.03     23.48 o
   6   4   2        0.11       -0.34      6.80 o
   7   4   2        0.32        0.45     10.47 o
   8   4   2      102.24      100.68     16.33 o
   9   4   2        0.17       -6.26      6.26 o
  10   4   2        1.92       -4.84      6.38 o
  11   4   2        0.21       -3.88      5.32 o
  12   4   2        2.89        0.74      5.01 o
   1   5   2      776.26      726.73     26.79 o
   2   5   2       15.59        8.67      4.98 o
   3   5   2      290.73      282.66     26.68 o
   4   5   2      187.07      174.70     21.83 o
   5   5   2      931.11     1004.84     50.62 o
   6   5   2      273.35      300.14     31.86 o
   7   5   2      154.35      148.89     13.08 o
   8   5   2       35.97       40.63      7.95 o
   9   5   2        2.25        7.26      7.50 o
  10   5   2       33.90       16.03      6.99 o
  11   5   2        0.82       -4.77      4.77 o
   0   6   2      695.52      731.77     42.77 o
   1   6   2        8.42       18.16      6.50 o
   2   6   2      102.28       96.42     17.62 o
   3   6   2        7.40        0.56      6.22 o
   4   6   2       55.19       69.07     13.67 o
   5   6   2      549.42      612.28     28.02 o
   6   6   2      325.00      313.30     21.66 o
   7   6   2       46.16       49.44      9.13 o
   8   6   2       19.00       26.32      8.09 o
   9   6   2       36.43       48.65      8.24 o
  10   6   2       10.24        4.66      5.96 o
   1   7   2        5.51        4.94     10.64 o
   2   7   2      507.05      532.24     41.07 o
   3   7   2      264.14      239.80     20.27 o
   4   7   2       41.91       51.59      8.90 o
   5   7   2       12.29        7.99      5.77 o
   6   7   2        2.40        2.27      5.23 o
   7   7   2        0.69       -0.37      5.13 o
   8   7   2       34.14       29.91      8.67 o
   9   7   2        0.46       -1.94      4.81 o
  10   7   2        0.17        1.93      8.61 o
   0   8   2      857.69     1129.59     84.48 o
   1   8   2       10.31       11.81      6.72 o
   2   8   2      242.56      271.32     29.31 o
   3   8   2      114.39      139.58     24.62 o
   4   8   2       38.75       24.64      9.16 o
   5   8   2      407.51      486.91     34.90 o
   6   8   2        5.16        6.54      6.15 o
   7   8   2       82.84       87.75     13.34 o
   8   8   2        1.64       -2.03      4.98 o
   9   8   2        8.56        9.59      8.61 o
   1   9   2       67.96       79.78     15.11 o
   2   9   2      291.78      397.67     47.64 o
   3   9   2      160.90      211.22     21.71 o
   4   9   2       57.96       39.13     10.59 o
   5   9   2       32.85       43.10      9.80 o
   6   9   2        0.16        3.16      4.90 o
   7   9   2        5.43       -2.62      4.16 o
   0  10   2        4.56        0.16     24.56 o
   1  10   2       20.48       28.33     11.36 o
   2  10   2        0.06       -1.38      5.55 o
   3  10   2        0.03        0.01      5.71 o
   4  10   2        3.37        2.19      4.48 o
   5  10   2       11.54        5.18      3.06 o
   1  11   2        0.44        5.50      3.48 o
   2  11   2        0.73        7.02      5.32 o
   1   1   3      179.07      187.62     11.44 o
   2   1   3    14701.86    12125.06    126.76 o
   3   1   3     7339.76     6828.47     71.06 o
   4   1   3     7811.01     7209.70     65.39 o
   5   1   3        3.79        5.64      3.56 o
   6   1   3     1117.80     1124.44     41.99 o
   7   1   3       64.41       76.91     13.41 o
   8   1   3        2.00        8.28      7.19 o
   9   1   3       26.88       17.19      7.63 o
  10   1   3        3.73       16.96     12.45 o
  11   1   3        0.05        2.80      9.14 o
  12   1   3        0.11       -0.89      4.77 o
   0   2   3       22.07       31.82      4.29 o
   1   2   3     9849.50     8102.73     80.11 o
   2   2   3    32959.93    23894.11    124.69 o
   3   2   3       55.52       65.98      6.49 o
   4   2   3       80.56       67.31      9.26 o
   5   2   3      292.71      317.71     23.29 o
   6   2   3       27.88       28.26     12.13 o
   7   2   3        2.16        3.41      9.22 o
   8   2   3       79.14       99.86     21.56 o
   9   2   3        4.60        3.72      7.12 o
  10   2   3       47.40       40.42     13.20 o
  11   2   3        4.08       -6.37      6.37 o
  12   2   3        0.03        1.63      5.61 o
   1   3   3     1144.33     1030.14     19.59 o
   2   3   3      529.86      513.97     15.95 o
   3   3   3     3103.89     2916.53     67.22 o
   4   3   3       36.49       24.98      5.77 o
   5   3   3      218.33      236.10     25.86 o
   6   3   3      240.06      281.87     24.44 o
   7   3   3        4.25       24.06     13.79 o
   8   3   3        4.63       18.21      6.96 o
   9   3   3        4.76       -2.82      6.65 o
  10   3   3        8.71        5.37      9.27 o
  11   3   3        3.85       -1.55      5.85 o
  12   3   3        0.62       -1.57      7.40 o
   0   4   3     1009.03      713.11     28.78 o
   1   4   3      247.55      252.58     12.26 o
   2   4   3     1915.42     1999.24     45.46 o
   3   4   3        0.24       -1.74      7.21 o
   4   4   3     3844.17     3778.83     89.64 o
   5   4   3       32.35       45.33     10.70 o
   6   4   3      302.53      319.84     28.08 o
   7   4   3       94.95       78.18     17.28 o
   8   4   3      219.84      251.32     22.94 o
   9   4   3        2.19        5.25      8.58 o
  10   4   3       68.49       49.67     10.36 o
  11   4   3        2.30       -4.00      5.42 o
  12   4   3        8.62        0.33      5.03 o
   1   5   3      399.22      419.32     24.13 o
   2   5   3     1000.85     1016.90     44.81 o
   3   5   3      368.98      334.83     28.93 o
   4   5   3       36.48       26.64     10.04 o
   5   5   3       98.49      103.31     16.35 o
   6   5   3      112.96       99.18     25.32 o
   7   5   3       12.94       21.80      7.58 o
   8   5   3       11.17       17.86      7.80 o
   9   5   3       29.57       23.01      7.17 o
  10   5   3        0.03       -2.42      5.50 o
  11   5   3        4.93        2.85      4.43 o
   0   6   3        2.06        8.37      7.37 o
   1   6   3      119.12      121.38     13.94 o
   2   6   3       59.25       54.46     13.55 o
   3   6   3        4.03        4.71      7.60 o
   4   6   3       20.11       20.87     12.41 o
   5   6   3      245.45      255.07     18.53 o
   6   6   3      105.62       92.06     11.58 o
   7   6   3        0.53       -5.54      5.54 o
   8   6   3        2.66       -7.24      7.30 o
   9   6   3        7.30        4.57      8.22 o
  10   6   3       11.46        0.76      3.94 o
   1   7   3        5.91        7.51      5.65 o
   2   7   3      654.30      667.32     45.41 o
   3   7   3      644.20      670.36     36.59 o
   4   7   3      926.74     1075.47     38.98 o
   5   7   3        4.56        4.76      4.20 o
   6   7   3       18.53       24.56      6.55 o
   7   7   3        0.85       -5.31      6.77 o
   8   7   3       52.56       22.03      8.15 o
   9   7   3        1.33        8.67      5.01 o
  10   7   3        3.13       12.52      8.16 o
   0   8   3      137.12      127.79     20.15 o
   1   8   3       36.12       54.91     12.97 o
   2   8   3      261.43      330.17     32.49 o
   3   8   3      130.07      161.18     23.10 o
   4   8   3       34.18       22.90      7.00 o
   5   8   3        6.76       -2.15      5.33 o
   6   8   3       14.26       10.52      7.27 o
   7   8   3        8.36       11.51      7.89 o
   8   8   3        8.21        1.98      5.27 o
   9   8   3        2.73       -4.70      4.70 o
   1   9   3       67.93       82.13     15.38 o
   2   9   3       36.06       40.42     13.58 o
   3   9   3        0.10       -4.41      9.61 o
   4   9   3        0.43        4.79      6.49 o
   5   9   3        2.18       14.80      7.10 o
   6   9   3        9.34        2.76      6.64 o
   7   9   3       14.46       11.48      9.74 o
   0  10   3        3.98        6.40      7.94 o
   1  10   3       12.36       22.21     11.82 o
   2  10   3       26.41       37.57      8.95 o
   3  10   3       98.90      110.40     12.80 o
   4  10   3        4.26        0.87      5.19 o
   5  10   3       48.88       70.07      8.65 o
   1  11   3       15.98       10.82     10.72 o
   2  11   3        0.17        7.38      8.31 o
   0   0   4     2641.62     2067.98     66.68 o
   1   0   4     3268.64     2753.27     73.46 o
   2   0   4    16042.56    12467.80    195.32 o
   3   0   4     3656.87     3374.16     86.59 o
   4   0   4      553.38      538.83     26.57 o
   5   0   4     2715.38     2814.96     80.43 o
   6   0   4       36.95       29.70     16.62 o
   7   0   4      159.67      178.00     26.39 o
   8   0   4       30.82       26.98     11.28 o
   9   0   4       16.73       23.18     11.16 o
  10   0   4       17.43        3.88      7.28 o
  11   0   4        6.07       -1.34      8.05 o
  12   0   4        2.42      -10.51     13.65 o
   1   1   4     2159.50     1837.80     31.13 o
   2   1   4     2446.70     2186.60     44.16 o
   3   1   4    14057.21    11895.46     80.76 o
   4   1   4      730.52      801.11     21.90 o
   5   1   4       23.23       17.20      4.22 o
   6   1   4     1009.30     1143.52     35.62 o
   7   1   4        7.59       14.68      7.22 o
   8   1   4       32.49       32.30     10.29 o
   9   1   4       56.66       92.32     19.09 o
  10   1   4       23.92       25.07      7.48 o
  11   1   4       33.85       22.98     10.90 o
  12   1   4        2.63        3.00      7.48 o
   0   2   4     4478.21     4022.44     46.62 o
   1   2   4     7746.37     6450.52     56.62 o
   2   2   4     4080.77     3654.14     55.24 o
   3   2   4       28.20       34.51      4.21 o
   4   2   4      126.01      111.93     11.73 o
   5   2   4     1051.40     1073.59     42.73 o
   6   2   4      104.40      116.89     15.83 o
   7   2   4      246.62      231.04     32.17 o
   8   2   4       14.93       16.65     10.63 o
   9   2   4       10.83        9.45      8.39 o
  10   2   4        0.21       -5.87      7.72 o
  11   2   4       12.91        8.32      7.43 o
  12   2   4        3.89        5.36      5.93 o
   1   3   4      778.75      650.43     13.94 o
   2   3   4     2209.60     2091.02     28.96 o
   3   3   4     1545.40     1332.61     39.89 o
   4   3   4     1924.98     1950.77     45.29 o
   5   3   4     2673.94     2433.83     81.01 o
   6   3   4      467.65      478.21     32.13 o
   7   3   4      143.95      140.80     25.11 o
   8   3   4      136.59      133.69     17.00 o
   9   3   4        6.16        7.97      7.18 o
  10   3   4       42.71       21.95     10.24 o
  11   3   4        8.32        2.95      6.49 o
  12   3   4        3.99       -0.85      9.46 o
   0   4   4       76.76       91.87     10.54 o
   1   4   4        8.91        7.99      4.13 o
   2   4   4     3660.85     3722.97     75.21 o
   3   4   4       23.85       30.81      7.34 o
   4   4   4      135.89      118.68     13.01 o
   5   4   4        6.75        2.11      6.61 o
   6   4   4      130.51      134.07     18.35 o
   7   4   4       18.75       29.43      7.39 o
   8   4   4        9.17       10.37      5.92 o
   9   4   4        0.48       18.65      7.48 o
  10   4   4        0.01       -3.34      5.68 o
  11   4   4        0.18        4.48      4.71 o
  12   4   4        0.72        8.61      5.78 o
   1   5   4      280.69      274.09     19.55 o
   2   5   4      174.04      189.68     16.17 o
   3   5   4       35.24       31.55      9.72 o
   4   5   4      105.44       99.44     16.54 o
   5   5   4      173.59      176.13     21.92 o
   6   5   4      368.72      340.52     29.79 o
   7   5   4      217.24      231.60     15.26 o
   8   5   4       18.99       11.95      6.75 o
   9   5   4       10.47       16.08      7.18 o
  10   5   4        0.07        0.55      5.54 o
  11   5   4        0.35       -0.55      5.07 o
   0   6   4      532.70      523.24     50.01 o
   1   6   4     1371.86     1222.09     45.00 o
   2   6   4     1008.03     1094.96     54.90 o
   3   6   4      145.62      134.38     20.17 o
   4   6   4       33.10       39.69      9.37 o
   5   6   4       20.98       27.37      6.53 o
   6   6   4       38.08       39.07      7.78 o
   7   6   4        9.58        0.13      5.56 o
   8   6   4       32.12       34.91     12.25 o
   9   6   4        0.63       -5.85      5.85 o
  10   6   4        4.06       18.22      6.41 o
   1   7   4        2.43       -0.84     10.50 o
   2   7   4       13.02        7.32      7.86 o
   3   7   4      560.85      603.49     34.93 o
   4   7   4       17.16       20.74      6.36 o
   5   7   4       65.96       66.09     11.99 o
   6   7   4       40.81       28.45      7.25 o
   7   7   4        7.39       14.34      5.92 o
   8   7   4       31.72       18.24      6.99 o
   9   7   4        2.35        1.69      4.65 o
  10   7   4       20.77        5.99      5.61 o
   0   8   4       12.31       26.25      8.60 o
   1   8   4      205.89      220.02     21.10 o
   2   8   4        1.96        7.96      9.27 o
   3   8   4       20.31        4.17      7.78 o
   4   8   4        3.56       18.26      7.70 o
   5   8   4        0.57        3.99      6.21 o
   6   8   4       30.69       44.00      9.16 o
   7   8   4        7.17       12.44      6.00 o
   8   8   4       28.33       21.55      5.64 o
   1   9   4       54.58       70.15     14.15 o
   2   9   4        3.46        0.17      9.03 o
   3   9   4      234.55      299.52     23.45 o
   4   9   4       30.07       18.10      7.17 o
   5   9   4       68.75       78.84     11.55 o
   6   9   4        1.98        1.67      5.66 o
   7   9   4        0.23        0.43      7.56 o
   0  10   4       26.57       34.27     20.06 o
   1  10   4       48.02       60.69     27.79 o
   2  10   4        0.21        3.87      4.68 o
   3  10   4        2.50       15.02      5.56 o
   4  10   4        1.58        1.10      4.14 o
   5  10   4        0.01       -4.29      8.17 o
   1  11   4        1.45       12.07      6.70 o
   2  11   4        1.00       -2.08      6.02 o
   1   1   5      401.64      343.93     20.99 o
   2   1   5     2204.24     2020.22     38.63 o
   3   1   5     1062.44     1084.85     26.53 o
   4   1   5      143.62      120.98      8.63 o
   5   1   5      991.50      870.35     27.66 o
   6   1   5      117.58      107.71     11.10 o
   7   1   5      329.28      334.24     30.07 o
   8   1   5       15.28       33.20     13.27 o
   9   1   5      115.99      113.50     17.77 o
  10   1   5        1.85        4.87      7.67 o
  11   1   5        2.92        5.84      5.35 o
  12   1   5        0.05       -1.58      5.36 o
   0   2   5     4237.15     3410.76     47.75 o
   1   2   5     7629.20     6402.53     45.29 o
   2   2   5       96.36       64.99      5.16 o
   3   2   5     1064.42      920.18     20.01 o
   4   2   5      248.52      241.77     15.89 o
   5   2   5     2793.54     2872.64     70.39 o
   6   2   5      214.33      198.87     20.69 o
   7   2   5       97.11       99.35     19.67 o
   8   2   5        9.39       18.08     12.96 o
   9   2   5      125.82      152.64     25.65 o
  10   2   5       34.92       26.01     11.29 o
  11   2   5        3.75       13.36      9.35 o
  12   2   5        3.26        5.30      5.28 o
   1   3   5     2367.07     2217.73     26.71 o
   2   3   5     1593.11     1519.83     26.48 o
   3   3   5     1720.42     1647.82     37.30 o
   4   3   5     3216.96     3239.94     59.06 o
   5   3   5       54.87       47.83     12.95 o
   6   3   5       62.26       68.76     13.04 o
   7   3   5      184.89      171.28     29.53 o
   8   3   5       21.30       19.73     11.90 o
   9   3   5       10.16        2.21      7.60 o
  10   3   5        0.14       -1.00      6.44 o
  11   3   5        0.67        2.50      6.94 o
  12   3   5        0.05        1.33      6.06 o
   0   4   5      801.24      785.59     30.89 o
   1   4   5     6233.59     5847.43     78.04 o
   2   4   5      370.68      395.26     16.77 o
   3   4   5        1.73        4.15      5.14 o
   4   4   5      457.03      534.99     22.83 o
   5   4   5       35.94       51.47     14.47 o
   6   4   5      165.93      156.38     19.90 o
   7   4   5     1271.02     1363.40     35.98 o
   8   4   5      332.78      364.35     26.89 o
   9   4   5       14.77       -1.03      7.89 o
  10   4   5        0.63        5.32      6.87 o
  11   4   5        3.42        3.00      5.15 o
   1   5   5      643.37      676.45     30.28 o
   2   5   5      983.34     1065.26     37.95 o
   3   5   5       96.89       95.12     15.91 o
   4   5   5     1336.58     1495.09     49.30 o
   5   5   5       11.29       15.92     12.22 o
   6   5   5       19.06        7.70      5.80 o
   7   5   5       32.30       41.95      6.06 o
   8   5   5        0.80        5.20      7.82 o
   9   5   5       11.75       22.70      8.13 o
  10   5   5        0.04       -0.15      5.28 o
  11   5   5        2.07       -2.64      3.79 o
   0   6   5      329.91      351.65     41.28 o
   1   6   5     1455.45     1326.78     46.71 o
   2   6   5       51.96       45.83     11.89 o
   3   6   5      378.37      429.50     35.29 o
   4   6   5       21.78       43.32     10.51 o
   5   6   5       62.34       65.35      9.07 o
   6   6   5        0.22       -6.08      6.08 o
   7   6   5        5.26        5.88      5.57 o
   8   6   5        2.50        0.82      7.19 o
   9   6   5       15.03        5.73      6.55 o
  10   6   5       13.97       15.16      6.47 o
   1   7   5        1.63       15.97      8.54 o
   2   7   5      120.82      145.18     20.74 o
   3   7   5      315.63      296.68     20.77 o
   4   7   5       27.48       39.49      8.41 o
   5   7   5        9.19       16.76      8.15 o
   6   7   5        0.16        2.40      5.80 o
   7   7   5       29.35       43.16      9.71 o
   8   7   5        0.03        3.59      6.24 o
   9   7   5       14.28        7.97      4.55 o
  10   7   5        0.02       -6.08      9.63 o
   0   8   5       62.78       77.39     16.12 o
   1   8   5      121.57      143.93     13.34 o
   2   8   5       23.23       34.30      8.77 o
   3   8   5        2.87       -5.53     24.79 o
   4   8   5       54.72       37.17      7.51 o
   5   8   5       96.60      104.50     14.63 o
   6   8   5       22.32       16.23      6.12 o
   7   8   5       38.14       37.07      9.16 o
   8   8   5        0.19       -2.88      4.86 o
   1   9   5       46.03       58.04     11.73 o
   2   9   5        4.94        1.84      8.60 o
   3   9   5        4.09        0.08      6.10 o
   4   9   5        0.98        8.45      5.17 o
   5   9   5       12.33        9.04      7.27 o
   6   9   5        4.09       -6.14      6.14 o
   7   9   5       17.29       11.50     10.78 o
   0  10   5       21.87       14.70     10.02 o
   1  10   5       72.52       85.04     11.69 o
   2  10   5        3.98       -3.41      3.83 o
   3  10   5        5.34        8.67      5.20 o
   4  10   5       25.94       20.41      5.16 o
   5  10   5        6.20        3.17      6.38 o
   1  11   5       24.47       25.82      8.11 o
   0   0   6    32134.44    21609.50    262.59 o
   1   0   6     4554.23     4132.02    115.65 o
   2   0   6     1097.30      957.48     58.75 o
   3   0   6     1197.31     1144.82    102.99 o
   4   0   6        1.01       -2.26      6.94 o
   5   0   6       11.01       17.44      8.12 o
   6   0   6     3454.45     3676.59    165.10 o
   7   0   6       22.71       36.29     16.97 o
   8   0   6      690.70      791.36     89.70 o
   9   0   6        7.87       -4.06     10.61 o
  10   0   6      135.12      199.70     51.55 o
  11   0   6        5.58        6.37     13.16 o
  12   0   6        0.66        4.16      7.06 o
   1   1   6      146.31      122.47      6.72 o
   2   1   6      102.64      114.66      9.95 o
   3   1   6      720.77      696.61     26.07 o
   4   1   6       10.06        9.08      4.07 o
   5   1   6       81.59      106.29     11.40 o
   6   1   6      302.45      387.82     23.82 o
   7   1   6      185.75      199.58     34.23 o
   8   1   6       96.78       90.51     22.50 o
   9   1   6        0.80        7.97      7.34 o
  10   1   6      108.57      163.01     21.85 o
  11   1   6       47.08       35.82     12.10 o
  12   1   6        0.09       -4.74      7.89 o
   0   2   6     4364.82     4027.52     46.63 o
   1   2   6      131.65      110.38      5.28 o
   2   2   6     2178.91     2028.40     26.72 o
   3   2   6     3173.81     3075.79     35.01 o
   4   2   6      258.08      266.28     17.37 o
   5   2   6      908.91      869.44     39.12 o
   6   2   6      136.94      132.93     17.17 o
   7   2   6        4.68        8.18      6.22 o
   8   2   6       25.29       17.39     14.72 o
   9   2   6        9.62       11.60     13.25 o
  10   2   6        8.11       13.06      8.38 o
  11   2   6        0.50       -2.17      8.86 o
  12   2   6       16.08       14.49      6.39 o
   1   3   6        3.27        4.04      2.07 o
   2   3   6      416.67      334.22     15.17 o
   3   3   6      838.78      873.56     24.90 o
   4   3   6     2057.89     2082.01     43.81 o
   5   3   6      376.56      450.19     37.07 o
   6   3   6      352.20      329.04     27.19 o
   7   3   6      170.02      172.42     21.33 o
   8   3   6       14.95        0.31     11.17 o
   9   3   6       33.45       30.98      8.77 o
  10   3   6       53.03       47.28     11.99 o
  11   3   6       43.85       27.00     17.09 o
  12   3   6       31.51       36.51      8.92 o
   0   4   6     4002.23     3549.01     68.39 o
   1   4   6      326.01      304.99     13.06 o
   2   4   6       82.18      131.21     12.13 o
   3   4   6      608.22      654.77     24.50 o
   4   4   6      380.39      407.97     20.22 o
   5   4   6        4.00       12.34      9.07 o
   6   4   6       76.70       69.19     13.24 o
   7   4   6       27.18       22.75      7.25 o
   8   4   6        2.91       -0.79      5.50 o
   9   4   6        7.06       -2.75      7.87 o
  10   4   6        5.16        1.32      7.62 o
  11   4   6        0.88       -1.35      5.08 o
   1   5   6     1247.24     1206.42     40.51 o
   2   5   6      414.36      440.25     32.02 o
   3   5   6       35.13       32.21      8.14 o
   4   5   6      303.05      303.79     22.39 o
   5   5   6       75.06       95.81     19.25 o
   6   5   6      533.62      557.79     27.45 o
   7   5   6       64.56       73.84      9.15 o
   8   5   6       49.74       50.34      8.51 o
   9   5   6       54.44       35.69     10.32 o
  10   5   6        7.69        4.46      5.00 o
  11   5   6        3.53        4.07      4.06 o
   0   6   6      629.02      685.77     58.08 o
   1   6   6      783.41      797.69     43.84 o
   2   6   6       22.88       28.97      9.40 o
   3   6   6       38.31       40.99      8.99 o
   4   6   6      600.77      571.65     32.93 o
   5   6   6      273.31      279.90     21.16 o
   6   6   6        0.30       -5.39      5.39 o
   7   6   6        9.74        5.03      5.47 o
   8   6   6        1.53       -1.12      7.71 o
   9   6   6       19.63       15.73      8.27 o
  10   6   6        0.39       -4.62      4.62 o
   1   7   6       69.35       87.75     19.10 o
   2   7   6       52.27       50.54     11.23 o
   3   7   6       34.06       38.21     11.49 o
   4   7   6        3.28        0.61      5.19 o
   5   7   6       14.22        7.49      9.44 o
   6   7   6        6.19       20.05      9.81 o
   7   7   6       10.83       18.10      8.64 o
   8   7   6        8.73        5.82      7.46 o
   9   7   6       32.15       23.00      6.27 o
   0   8   6     1517.39     1607.59     61.48 o
   1   8   6        0.28       -0.48      5.09 o
   2   8   6      619.18      793.29     66.89 o
   3   8   6       10.02       18.91     13.12 o
   4   8   6       67.82       79.50     17.38 o
   5   8   6        0.51       -0.52      7.37 o
   6   8   6       37.31       40.54      9.37 o
   7   8   6        8.56        4.25      5.58 o
   8   8   6       11.70        8.87      5.41 o
   1   9   6        0.59       -3.11      7.35 o
   2   9   6       20.19       15.53      7.94 o
   3   9   6       26.72       28.39      7.50 o
   4   9   6       22.03       20.97      5.43 o
   5   9   6       17.39       18.47      6.68 o
   6   9   6        5.49        0.24      4.32 o
   7   9   6        0.04        0.70      4.94 o
   0  10   6        0.50       -0.64      6.73 o
   1  10   6       23.72       11.32      6.34 o
   2  10   6       29.80       32.73      7.31 o
   3  10   6        0.11        0.65      6.01 o
   4  10   6        0.36        2.10      4.48 o
   5  10   6        0.63        2.47      6.84 o
   1  11   6        0.76       -4.25      7.14 o
   1   1   7     1743.92     1509.08     22.61 o
   2   1   7     1643.57     1488.77     42.25 o
   3   1   7      268.42      219.75     15.39 o
   4   1   7     2290.53     2199.19     54.40 o
   5   1   7      760.92      747.49     34.69 o
   6   1   7      262.82      253.72     22.63 o
   7   1   7      153.47      156.32     26.05 o
   8   1   7        2.16       -3.92     11.88 o
   9   1   7        1.15       -8.66      8.66 o
  10   1   7        1.03        5.05      8.21 o
  11   1   7        2.66        9.91      6.40 o
  12   1   7        8.15        5.58      9.83 o
   0   2   7      228.10      225.09     11.05 o
   1   2   7     1569.13     1483.66     20.58 o
   2   2   7     1217.28     1126.32     20.78 o
   3   2   7      558.15      614.78     16.60 o
   4   2   7       86.01      101.01     15.77 o
   5   2   7      598.95      625.50     33.37 o
   6   2   7      223.99      222.19     21.27 o
   7   2   7      383.70      408.07     37.76 o
   8   2   7        0.88      -11.73     11.73 o
   9   2   7       72.17       83.01     18.88 o
  10   2   7        8.94       -3.72      9.97 o
  11   2   7       10.85        5.86      7.62 o
  12   2   7        1.86       -0.98      4.80 o
   1   3   7     2193.44     2129.21     33.00 o
   2   3   7       85.49       80.93      6.71 o
   3   3   7       18.80       15.60      4.57 o
   4   3   7        4.59       10.09      6.52 o
   5   3   7      229.75      225.32     26.23 o
   6   3   7      251.94      252.01     24.64 o
   7   3   7       26.25       21.79     10.32 o
   8   3   7       52.74       47.80     13.21 o
   9   3   7      193.37      214.86     26.65 o
  10   3   7       19.52       34.20     10.22 o
  11   3   7        4.50       -4.11      6.63 o
  12   3   7        8.46        1.50      5.19 o
   0   4   7     4654.82     4468.24     80.30 o
   1   4   7     7351.36     6820.77     70.82 o
   2   4   7      121.80      122.95     10.59 o
   3   4   7      407.54      392.29     17.16 o
   4   4   7       53.11       34.88      6.38 o
   5   4   7        0.07       -1.80      8.23 o
   6   4   7        9.96       12.98      6.28 o
   7   4   7      355.10      418.53     20.32 o
   8   4   7       11.59       18.01      7.81 o
   9   4   7       75.70       74.40     16.74 o
  10   4   7       47.12       34.07      9.84 o
  11   4   7        5.98        3.20      5.89 o
   1   5   7      490.71      568.66     34.58 o
   2   5   7       34.54       45.47     11.41 o
   3   5   7       11.23       27.86      6.51 o
   4   5   7       20.80       25.28      7.53 o
   5   5   7      272.85      241.71     30.27 o
   6   5   7       77.93       82.35     11.17 o
   7   5   7        0.56        6.07      5.42 o
   8   5   7        1.21       -0.36      5.46 o
   9   5   7       60.36       47.60     13.70 o
  10   5   7       13.44        6.40      7.58 o
  11   5   7        1.20       -0.62      3.53 o
   0   6   7      195.98      160.23     27.12 o
   1   6   7       48.10       46.55     11.28 o
   2   6   7        0.45        7.77      5.73 o
   3   6   7      167.82      175.38     18.00 o
   4   6   7        1.83        0.15      7.96 o
   5   6   7       63.52       45.41     10.47 o
   6   6   7        8.32        8.81      4.97 o
   7   6   7       10.57        9.22      5.93 o
   8   6   7        6.75      -10.30     10.30 o
   9   6   7       14.76        5.07      6.52 o
  10   6   7        2.39       -4.46      4.46 o
   1   7   7        2.33       10.07      6.81 o
   2   7   7      163.40      163.55     15.86 o
   3   7   7        0.65        3.05      5.78 o
   4   7   7      362.12      386.11     25.44 o
   5   7   7       82.76       91.72     13.53 o
   6   7   7       11.39       12.67      6.65 o
   7   7   7       16.44       18.04     10.08 o
   8   7   7        0.46        0.93      6.99 o
   9   7   7       13.63       11.49      5.10 o
   0   8   7       11.18        3.45      6.47 o
   1   8   7        8.47        5.47      6.49 o
   2   8   7        0.27       -1.64     11.20 o
   3   8   7        7.41        7.17     18.70 o
   4   8   7        2.25       -1.90      9.87 o
   5   8   7       95.69      106.36     16.22 o
   6   8   7       34.07       41.13      8.32 o
   7   8   7       23.11       21.72      7.33 o
   8   8   7        3.42        4.82      5.28 o
   1   9   7       17.90       32.49     14.84 o
   2   9   7        9.30        6.61     12.83 o
   3   9   7       18.14       23.02      6.80 o
   4   9   7        0.18       -2.86      5.94 o
   5   9   7        1.17        2.48      4.50 o
   6   9   7        0.17        2.77      7.33 o
   7   9   7        3.42       -1.67      4.18 o
   0  10   7       84.22       77.53     30.01 o
   1  10   7       73.00       79.34     14.05 o
   2  10   7       46.88       36.36      7.44 o
   3  10   7        1.34        7.81      5.10 o
   4  10   7        2.26        1.04      5.43 o
   5  10   7        0.22       -7.86      7.86 o
   0   0   8     2303.92     1916.52     45.61 o
   1   0   8     3199.44     2772.23     46.30 o
   2   0   8     2328.52     2070.91     67.57 o
   3   0   8     4894.52     4547.97    107.42 o
   4   0   8     2490.92     2357.72    104.01 o
   5   0   8     5436.60     5538.32    180.01 o
   6   0   8       57.05       94.10     27.31 o
   7   0   8      369.36      444.64     64.13 o
   8   0   8      137.38      154.55     23.78 o
   9   0   8      161.55      175.93     25.26 o
  10   0   8       27.50       42.53     14.90 o
  11   0   8       61.37       43.61     18.90 o
  12   0   8        0.43       -8.75      8.75 o
   1   1   8      107.05      120.50      6.52 o
   2   1   8     1707.51     1634.13     34.32 o
   3   1   8     2050.24     1998.85     50.49 o
   4   1   8       77.84       89.94     15.50 o
   5   1   8     1266.13     1300.31     46.55 o
   6   1   8      321.29      312.15     25.97 o
   7   1   8       17.61       13.81      9.21 o
   8   1   8        2.99       -5.85      6.77 o
   9   1   8       12.25        1.75     10.44 o
  10   1   8       19.58       21.63      8.29 o
  11   1   8       29.56       27.93      9.51 o
  12   1   8        0.06        5.04     15.21 o
   0   2   8      634.37      579.85     18.33 o
   1   2   8      194.01      209.57      8.41 o
   2   2   8      225.24      203.16      9.24 o
   3   2   8      271.71      321.30     14.77 o
   4   2   8     1074.25     1196.62     51.88 o
   5   2   8      142.80      141.31     16.34 o
   6   2   8        1.56       -1.90      8.34 o
   7   2   8      361.79      437.53     40.54 o
   8   2   8       71.49       76.65     10.88 o
   9   2   8      659.57      841.34     43.86 o
  10   2   8        5.57       11.89      8.33 o
  11   2   8        1.09        2.76     12.63 o
  12   2   8        8.84       -0.23      5.36 o
   1   3   8     2573.65     2522.81     34.05 o
   2   3   8        3.06       -0.33      4.26 o
   3   3   8     6957.68     6778.14     79.78 o
   4   3   8      923.87      955.92     38.48 o
   5   3   8      338.94      326.06     32.12 o
   6   3   8       66.85       94.97     15.43 o
   7   3   8      257.62      264.30     31.49 o
   8   3   8        3.97       -8.66      8.66 o
   9   3   8        2.80       12.23      7.39 o
  10   3   8       24.94       26.53     16.61 o
  11   3   8       27.53       18.49      8.51 o
  12   3   8       12.47       21.05      7.06 o
   0   4   8      370.27      445.09     21.93 o
   1   4   8      281.88      337.40     13.88 o
   2   4   8      680.34      622.36     24.15 o
   3   4   8      404.45      416.42     17.97 o
   4   4   8       70.29       87.52     11.24 o
   5   4   8       23.43       30.07      9.52 o
   6   4   8      146.77      163.63     17.02 o
   7   4   8        2.48        0.57      5.58 o
   8   4   8        0.03        2.93      8.07 o
   9   4   8       27.86       32.20      9.91 o
  10   4   8       20.41        9.34     10.06 o
  11   4   8        0.04        0.76      4.82 o
   1   5   8      710.28      694.12     27.56 o
   2   5   8      576.55      624.46     31.07 o
   3   5   8      559.10      604.60     31.10 o
   4   5   8      280.29      290.67     28.02 o
   5   5   8      269.29      320.97     35.09 o
   6   5   8      322.95      309.71     20.62 o
   7   5   8      192.53      214.83     16.12 o
   8   5   8        0.95       -2.97      5.59 o
   9   5   8        0.03       12.21     10.64 o
  10   5   8        2.70        1.17     10.36 o
  11   5   8        6.84        2.33      6.92 o
   0   6   8        3.19       -0.32      7.39 o
   1   6   8      161.27      121.32     14.98 o
   2   6   8        0.60        8.07     11.66 o
   3   6   8      777.94      786.35     47.59 o
   4   6   8       18.52       18.32      5.24 o
   5   6   8       44.57       46.12      8.78 o
   6   6   8       23.35       37.51      7.68 o
   7   6   8       51.76       41.76      9.65 o
   8   6   8       36.85       21.53     11.48 o
   9   6   8       46.65       58.73     15.69 o
  10   6   8       14.49       12.00      5.86 o
   1   7   8        0.75        7.44      5.92 o
   2   7   8       51.33       62.65      9.39 o
   3   7   8       33.86       17.28      7.58 o
   4   7   8       20.69       26.19      7.18 o
   5   7   8       73.41       68.73     11.24 o
   6   7   8       11.56        6.88      5.37 o
   7   7   8       84.70       85.24     16.39 o
   8   7   8        3.82       -2.08      5.80 o
   9   7   8        0.10       -3.99      3.99 o
   0   8   8       20.22       22.90     17.20 o
   1   8   8      378.48      420.98     53.22 o
   2   8   8        0.82       12.09     11.80 o
   3   8   8      104.77       98.27     18.08 o
   4   8   8        6.76       10.29      7.63 o
   5   8   8       23.58       12.67      7.11 o
   6   8   8        1.77        6.39      5.09 o
   7   8   8       30.23       23.64      8.45 o
   8   8   8        0.27        2.92      4.55 o
   1   9   8       13.55       19.90      8.97 o
   2   9   8       12.41       10.52      5.48 o
   3   9   8       64.32       63.76     11.16 o
   4   9   8        3.50       -2.18      4.66 o
   5   9   8       44.83       58.23      9.16 o
   6   9   8       11.48       20.94      7.63 o
   7   9   8        0.36        4.45      4.58 o
   0  10   8        1.92        8.49     15.26 o
   1  10   8       99.91       93.15     13.85 o
   2  10   8        1.71        1.64      4.59 o
   3  10   8       65.52       65.78     10.57 o
   4  10   8        2.34        9.82      4.85 o
   1   1   9       18.51       17.80      3.17 o
   2   1   9     3565.52     3263.94     38.48 o
   3   1   9     1280.80     1235.41     36.07 o
   4   1   9     2651.05     2508.83     77.69 o
   5   1   9      344.83      359.54     25.60 o
   6   1   9      498.74      483.43     32.27 o
   7   1   9        0.33       10.04      7.54 o
   8   1   9       63.43       53.47     10.25 o
   9   1   9        2.12       16.83      6.94 o
  10   1   9       14.90       18.59      7.91 o
  11   1   9       38.62       33.23      8.80 o
  12   1   9        0.07       11.34      6.55 o
   0   2   9      229.98      205.90     11.56 o
   1   2   9       35.00       36.85      3.56 o
   2   2   9     2300.75     2258.00     28.19 o
   3   2   9     1360.87     1468.74     35.53 o
   4   2   9        4.49       16.75      8.34 o
   5   2   9      624.20      625.84     41.15 o
   6   2   9       41.32       19.76     15.36 o
   7   2   9      286.97      325.40     36.08 o
   8   2   9      353.16      428.86     25.79 o
   9   2   9        3.15       13.95      8.26 o
  10   2   9        7.24       13.71      8.59 o
  11   2   9        0.28       -0.31      6.23 o
  12   2   9        3.54        4.53      5.70 o
   1   3   9      107.59      113.89      7.76 o
   2   3   9       98.36       97.25      9.39 o
   3   3   9      667.42      680.54     22.61 o
   4   3   9      999.91     1010.87     34.44 o
   5   3   9       96.91      104.86     19.41 o
   6   3   9      415.38      449.90     39.64 o
   7   3   9      508.08      498.98     33.68 o
   8   3   9       35.52       47.57     11.07 o
   9   3   9        9.93        9.24      8.18 o
  10   3   9        0.38        2.02      7.83 o
  11   3   9        8.76       10.17      7.38 o
  12   3   9       11.33       -1.46      6.48 o
   0   4   9     1130.43     1153.83     36.66 o
   1   4   9      525.78      564.61     18.33 o
   2   4   9       71.73       57.71      7.85 o
   3   4   9       54.64       42.01      6.74 o
   4   4   9       43.01       37.72      7.89 o
   5   4   9       11.16       23.36      8.40 o
   6   4   9      159.55      169.42     19.87 o
   7   4   9      656.12      742.41     27.63 o
   8   4   9       61.80       62.06     10.16 o
   9   4   9       86.95       67.02     11.69 o
  10   4   9       79.28       88.55     17.46 o
  11   4   9        3.15       13.22      6.16 o
   1   5   9       20.98       25.34      7.06 o
   2   5   9      204.36      206.10     18.57 o
   3   5   9        7.15        0.09      4.85 o
   4   5   9      718.85      761.44     39.51 o
   5   5   9       38.50       23.92     10.39 o
   6   5   9      123.91      140.44     12.04 o
   7   5   9      105.37      118.28     16.81 o
   8   5   9       62.99       40.28     10.01 o
   9   5   9       28.62       32.49      9.14 o
  10   5   9       18.27       -1.56      7.58 o
  11   5   9        1.90       14.27     11.33 o
   0   6   9      520.13      649.54     40.87 o
   1   6   9      809.31      807.41     38.27 o
   2   6   9      217.96      281.25     22.77 o
   3   6   9      115.46      108.46     18.37 o
   4   6   9      187.47      195.54     14.28 o
   5   6   9       35.33       39.11      7.36 o
   6   6   9      122.40      110.16     13.29 o
   7   6   9       78.69       99.31     17.21 o
   8   6   9       33.50       13.08     10.88 o
   9   6   9        0.04       -3.72      4.52 o
  10   6   9        4.11        0.07      6.38 o
   1   7   9      217.93      282.09     22.00 o
   2   7   9      190.22      179.04     16.39 o
   3   7   9        0.22        3.41      4.62 o
   4   7   9      141.90      169.26     15.57 o
   5   7   9       17.90       20.90      6.98 o
   6   7   9       16.22       38.23     10.11 o
   7   7   9        4.15        4.59      8.37 o
   8   7   9        0.38       -3.26      7.51 o
   9   7   9        3.93        6.62      3.79 o
   0   8   9        0.28        0.63     12.70 o
   1   8   9        6.82        1.43     11.64 o
   2   8   9       41.99       30.56      7.89 o
   3   8   9        4.33        7.54      7.99 o
   4   8   9        1.56        3.78      7.31 o
   5   8   9       10.00       21.13      7.77 o
   6   8   9       28.51       20.92      6.68 o
   7   8   9        0.14        7.08      9.56 o
   8   8   9        0.12       -1.28      3.71 o
   1   9   9        8.57        8.34      7.34 o
   2   9   9       26.96       41.01     10.28 o
   3   9   9       10.10        2.24      5.01 o
   4   9   9        8.22       11.32      5.58 o
   5   9   9        2.94       14.71      5.47 o
   6   9   9        8.00       10.94      6.03 o
   7   9   9        9.55        1.28      6.84 o
   0  10   9        0.50       -2.83     11.82 o
   1  10   9       77.12       85.16     13.53 o
   2  10   9        6.25       14.23      4.79 o
   3  10   9        0.45       -1.27      4.66 o
   4  10   9        5.98        4.63      4.04 o
   0   0  10    14919.57    13016.94    188.11 o
   1   0  10     3409.01     3284.02     57.55 o
   2   0  10      915.84      929.16     34.40 o
   3   0  10     1418.72     1607.47     76.28 o
   4   0  10      271.56      332.18     40.62 o
   5   0  10       35.50       40.53     18.03 o
   6   0  10     1762.40     1949.48    123.20 o
   7   0  10      218.67      267.45     31.69 o
   8   0  10     1377.09     1533.13     74.85 o
   9   0  10      229.04      294.37     33.39 o
  10   0  10       25.83       13.63     17.43 o
  11   0  10        0.79       -7.62      8.45 o
  12   0  10       15.69       -7.17     30.61 o
   1   1  10     1647.86     1587.11     26.18 o
   2   1  10      388.89      318.74     13.85 o
   3   1  10     1911.51     1960.96     40.15 o
   4   1  10      344.18      362.34     30.42 o
   5   1  10      776.71      824.24     38.63 o
   6   1  10        5.30        8.63     12.45 o
   7   1  10        0.17       -6.16      6.98 o
   8   1  10       93.90      111.85     14.24 o
   9   1  10       57.18       68.75     14.56 o
  10   1  10       17.84       19.29      7.38 o
  11   1  10      187.78      208.83     48.43 o
  12   1  10       30.53        4.90     18.50 o
   0   2  10     1091.57     1164.58     28.15 o
   1   2  10       70.60      100.80      6.91 o
   2   2  10     4457.74     4587.05     46.83 o
   3   2  10     2247.84     2410.81     54.68 o
   4   2  10     1075.19     1120.80     51.57 o
   5   2  10        1.23        9.83      7.59 o
   6   2  10       22.92        4.97      8.24 o
   7   2  10        8.34       16.28     15.02 o
   8   2  10       77.71       79.74     11.60 o
   9   2  10        4.24       11.59      8.06 o
  10   2  10        4.01       -2.12      6.71 o
  11   2  10        7.39        6.30      5.74 o
  12   2  10        1.65       12.00      7.64 o
   1   3  10        7.71        8.42      2.97 o
   2   3  10      536.60      597.16     23.23 o
   3   3  10     1265.75     1244.94     31.21 o
   4   3  10      130.01      157.58     16.59 o
   5   3  10      401.45      431.02     29.67 o
   6   3  10        8.62        8.41      6.91 o
   7   3  10       11.01        5.75      6.44 o
   8   3  10        5.39       18.20      6.17 o
   9   3  10        0.57        1.87      7.68 o
  10   3  10       14.87       13.78      7.20 o
  11   3  10        8.76        2.15      6.63 o
   0   4  10       98.80       84.97     10.63 o
   1   4  10     1460.41     1527.15     34.32 o
   2   4  10      477.98      506.84     22.91 o
   3   4  10      110.47      107.15     11.17 o
   4   4  10      295.00      316.71     20.88 o
   5   4  10      468.45      458.32     31.62 o
   6   4  10        0.36        6.41      6.70 o
   7   4  10        7.36       13.01      6.67 o
   8   4  10       75.34       87.14     14.00 o
   9   4  10       10.44       19.51      6.92 o
  10   4  10        0.15       -0.26      7.97 o
  11   4  10        0.04        2.51      4.53 o
   1   5  10      463.63      500.39     28.75 o
   2   5  10        8.82        3.17      5.08 o
   3   5  10      188.78      206.03     23.84 o
   4   5  10       66.17       56.60     10.24 o
   5   5  10       84.85       68.14      9.80 o
   6   5  10       58.92       56.89     10.48 o
   7   5  10       66.35       60.67      9.90 o
   8   5  10       75.11       90.77     23.91 o
   9   5  10       32.55       39.41      9.83 o
  10   5  10       39.65       11.60      7.45 o
   0   6  10       32.80       22.85      6.86 o
   1   6  10      128.79      137.85     15.95 o
   2   6  10        0.81       -2.44      6.83 o
   3   6  10       73.74       75.52     16.05 o
   4   6  10      168.08      185.88     14.09 o
   5   6  10       62.44       78.12     10.96 o
   6   6  10      113.23      122.49     14.47 o
   7   6  10       33.65       34.37     11.29 o
   8   6  10       73.18       45.72     25.54 o
   9   6  10        1.35       -2.88      5.88 o
  10   6  10        0.02        1.09      4.22 o
   1   7  10       14.89       12.11      4.73 o
   2   7  10        4.92        9.12      4.49 o
   3   7  10      114.05      107.89     14.89 o
   4   7  10       23.45       17.21     14.31 o
   5   7  10      104.45       88.20     13.78 o
   6   7  10        1.98       -0.08      9.68 o
   7   7  10       12.04       20.45      7.74 o
   8   7  10        1.36        8.55      6.80 o
   9   7  10        6.38        7.62      4.54 o
   0   8  10      638.14      750.69     66.55 o
   1   8  10      191.59      217.23     25.13 o
   2   8  10      261.81      281.45     27.44 o
   3   8  10       25.94       20.62     19.00 o
   4   8  10       17.63       14.33      9.82 o
   5   8  10        0.78        6.58      5.96 o
   6   8  10       40.92       38.49      9.13 o
   7   8  10        0.26        5.66      5.36 o
   8   8  10       47.14       43.58      7.26 o
   1   9  10        5.55        8.95      7.78 o
   2   9  10       39.82       47.37     10.55 o
   3   9  10       80.94      106.35     13.84 o
   4   9  10      124.56      134.22     18.38 o
   5   9  10       48.42       57.58      9.12 o
   6   9  10       27.00       46.29      9.85 o
   0  10  10       81.37       43.90     20.15 o
   1  10  10        4.55       10.16      3.96 o
   2  10  10       14.72       17.27      7.37 o
   3  10  10        7.16        7.33      5.22 o
   4  10  10       11.25       13.97      5.88 o
   1   1  11        1.21        4.07      3.79 o
   2   1  11       29.55       24.39      4.67 o
   3   1  11       96.17       80.14      9.99 o
   4   1  11      145.65      154.23     20.73 o
   5   1  11     1480.29     1515.83     53.59 o
   6   1  11        3.89       10.30      7.61 o
   7   1  11      737.40      697.62     50.95 o
   8   1  11        2.91       16.36      7.88 o
   9   1  11       48.79       48.09     10.00 o
  10   1  11        1.27        0.62      6.27 o
  11   1  11       18.32       28.40      9.04 o
  12   1  11        0.01        3.29      6.89 o
   0   2  11     3844.25     3684.86     58.06 o
   1   2  11     6466.90     5838.55     65.91 o
   2   2  11       58.58       69.08      7.44 o
   3   2  11       80.75       83.22      8.83 o
   4   2  11      374.51      342.25     23.47 o
   5   2  11      202.69      195.97     24.96 o
   6   2  11     1309.49     1395.18     69.22 o
   7   2  11       55.17       46.67     15.51 o
   8   2  11       49.50       72.14     11.33 o
   9   2  11       12.91       14.83      6.64 o
  10   2  11       46.85       64.41     13.75 o
  11   2  11        0.07       -2.53      5.29 o
  12   2  11        3.15        9.47      5.52 o
   1   3  11        1.87       13.20      4.26 o
   2   3  11       82.14       76.08      8.72 o
   3   3  11      414.54      426.35     22.16 o
   4   3  11       43.82       64.02     11.97 o
   5   3  11      136.76      107.84     15.22 o
   6   3  11      384.70      355.19     33.11 o
   7   3  11        6.88        4.49      5.85 o
   8   3  11        3.65        7.47      4.42 o
   9   3  11       21.16       27.30     11.12 o
  10   3  11       21.34       18.71      7.27 o
  11   3  11        0.27       -5.61      6.97 o
   0   4  11       69.97       52.55      8.33 o
   1   4  11     3326.81     3244.35     51.53 o
   2   4  11       43.19       37.12      6.92 o
   3   4  11      688.86      736.49     29.05 o
   4   4  11      108.18      108.00     13.03 o
   5   4  11      886.57      951.75     45.57 o
   6   4  11      367.37      380.42     18.47 o
   7   4  11      203.85      235.69     15.02 o
   8   4  11       11.95        8.08      7.62 o
   9   4  11        0.51        6.59      6.69 o
  10   4  11        5.11        7.58      5.55 o
  11   4  11        1.52        1.31      6.16 o
   1   5  11        0.30       -2.96      5.70 o
   2   5  11      196.00      180.05     17.84 o
   3   5  11      180.84      171.15     22.30 o
   4   5  11       24.58       39.97     12.50 o
   5   5  11      228.14      267.93     17.96 o
   6   5  11      268.21      294.56     18.27 o
   7   5  11       10.51       13.22      5.48 o
   8   5  11        5.81        6.00      7.87 o
   9   5  11       10.88        9.15      6.67 o
  10   5  11       29.16        7.30      7.45 o
   0   6  11       55.45       32.30     14.77 o
   1   6  11       13.47       24.30      8.25 o
   2   6  11      306.20      307.43     24.44 o
   3   6  11      273.71      257.98     22.31 o
   4   6  11        1.82       -0.07      4.69 o
   5   6  11        3.31       11.57      7.92 o
   6   6  11       67.20       58.42     11.13 o
   7   6  11        5.74        6.54      5.98 o
   8   6  11       73.98       65.25     14.89 o
   9   6  11       10.05        2.86      5.16 o
  10   6  11        0.50        0.40      4.28 o
   1   7  11        5.08       11.26      6.49 o
   2   7  11       13.85       11.66      5.88 o
   3   7  11       74.29       69.50     12.01 o
   4   7  11      112.86      128.00     18.46 o
   5   7  11        3.14       -4.96      6.27 o
   6   7  11       10.97        8.35      6.58 o
   7   7  11       45.08       58.15     13.69 o
   8   7  11       11.63        9.07      4.82 o
   9   7  11        1.24        7.56      5.04 o
   0   8  11        0.05      -15.03     15.03 o
   1   8  11        0.11       13.21      9.33 o
   2   8  11       15.81       25.79      8.83 o
   3   8  11       92.29      117.08     16.20 o
   4   8  11       21.92       34.38     11.66 o
   5   8  11        7.31        2.68      6.86 o
   6   8  11        0.28       -0.09      5.54 o
   7   8  11        9.41       11.90      7.17 o
   8   8  11       16.64       18.85      5.86 o
   1   9  11       22.29       38.55     12.60 o
   2   9  11        5.76        5.75      9.58 o
   3   9  11        3.62       -2.85      8.21 o
   4   9  11       30.32       45.59      7.63 o
   5   9  11       13.77       17.88      6.55 o
   6   9  11        5.19        4.29      4.89 o
   0  10  11       34.24       12.71     23.04 o
   1  10  11        0.13       -4.89      4.89 o
   2  10  11       27.51       27.16      9.26 o
   3  10  11        2.57        7.05      4.71 o
   0   0  12     8271.38     7639.82    133.88 o
   1   0  12      560.48      606.75     27.59 o
   2   0  12    13404.63    13109.09    191.41 o
   3   0  12       57.24       66.27     11.42 o
   4   0  12      796.76     1052.04     47.69 o
   5   0  12       31.51       37.24     18.56 o
   6   0  12      537.14      562.55     68.27 o
   7   0  12      125.15      157.26     23.76 o
   8   0  12      577.24      629.76     48.65 o
   9   0  12      208.60      216.45     40.10 o
  10   0  12       23.81       27.52     26.12 o
  11   0  12       21.37       19.48     23.17 o
  12   0  12        5.97        1.14     14.48 o
   1   1  12     1254.43     1377.84     29.24 o
   2   1  12      308.81      361.04     17.03 o
   3   1  12     3205.27     3429.90     70.54 o
   4   1  12        3.63        3.82      5.78 o
   5   1  12      923.44     1034.74     58.06 o
   6   1  12        5.82        5.61      8.15 o
   7   1  12       72.60       64.96     16.75 o
   8   1  12        1.57       -8.77      8.77 o
   9   1  12      587.64      710.51     36.83 o
  10   1  12      200.44      234.55     24.52 o
  11   1  12        0.08       -2.70      9.53 o
  12   1  12        3.57        8.53      7.18 o
   0   2  12     6938.95     6532.42     97.29 o
   1   2  12     2655.55     2709.26     53.83 o
   2   2  12      515.04      573.16     26.13 o
   3   2  12      224.36      274.63     22.86 o
   4   2  12       67.89       59.03      8.19 o
   5   2  12       39.22       30.45     14.39 o
   6   2  12      107.87      106.66     16.16 o
   7   2  12       35.20       29.67      7.07 o
   8   2  12      103.68       94.62      9.96 o
   9   2  12       19.06       23.45      9.13 o
  10   2  12       39.39       27.26     10.26 o
  11   2  12       63.20       68.67     13.75 o
   1   3  12      224.41      222.40     13.23 o
   2   3  12     1022.35     1053.19     32.53 o
   3   3  12       49.51       29.88     11.13 o
   4   3  12      166.30      166.69     18.20 o
   5   3  12       53.88       53.00     11.90 o
   6   3  12      256.87      291.84     27.20 o
   7   3  12      116.30      124.58     12.28 o
   8   3  12       53.03       38.66     13.11 o
   9   3  12       36.83       32.64     19.48 o
  10   3  12        7.25       13.13      6.13 o
  11   3  12        1.93        1.36      5.04 o
   0   4  12      720.94      634.13     29.72 o
   1   4  12     3093.04     3014.81     51.38 o
   2   4  12        3.31        4.61      4.61 o
   3   4  12      584.56      516.58     29.92 o
   4   4  12        2.82       10.70      9.41 o
   5   4  12      284.33      280.81     25.88 o
   6   4  12       65.46       75.48      8.48 o
   7   4  12      101.28      119.56     10.78 o
   8   4  12        1.23        7.28      9.85 o
   9   4  12        2.51        9.19      6.48 o
  10   4  12        3.74       -3.90      6.21 o
  11   4  12       14.40       14.59      6.13 o
   1   5  12      339.81      351.19     24.61 o
   2   5  12       28.18       34.59      9.45 o
   3   5  12        2.86       -1.08      7.61 o
   4   5  12      284.44      301.05     30.22 o
   5   5  12       55.27       49.22      8.76 o
   6   5  12        4.77       15.22      5.76 o
   7   5  12       18.54       19.55      6.75 o
   8   5  12       22.89       24.61      7.95 o
   9   5  12        1.74        4.29     13.68 o
  10   5  12        0.42       10.03      8.18 o
   0   6  12      523.20      565.06     57.24 o
   1   6  12       19.69       18.87      6.28 o
   2   6  12      344.40      378.45     22.83 o
   3   6  12       21.00       21.45      5.87 o
   4   6  12        2.78        2.80      5.40 o
   5   6  12      347.39      365.99     21.81 o
   6   6  12       28.53       43.73      8.81 o
   7   6  12      115.57      145.68     17.85 o
   8   6  12       76.87       61.32     21.90 o
   9   6  12        8.90        4.29      5.36 o
  10   6  12        0.35       -3.45      7.11 o
   1   7  12       42.57       43.78      6.44 o
   2   7  12        2.09        2.51      4.19 o
   3   7  12      261.75      259.08     30.55 o
   4   7  12        4.19       12.33      8.38 o
   5   7  12       18.65       16.86      7.32 o
   6   7  12        0.12        0.28      4.65 o
   7   7  12       20.54       13.65      7.97 o
   8   7  12        3.57       -0.01      4.55 o
   9   7  12        0.44        1.07      5.02 o
   0   8  12       65.34       77.64     21.18 o
   1   8  12       70.04       49.46     13.01 o
   2   8  12       53.19       78.38     14.96 o
   3   8  12        6.84       16.91      9.78 o
   4   8  12        1.39        2.02      5.75 o
   5   8  12        5.35       23.81      8.43 o
   6   8  12       69.24       79.62     14.64 o
   7   8  12        0.68        8.73      4.85 o
   1   9  12       74.03       81.52     16.83 o
   2   9  12       15.29       11.73      5.83 o
   3   9  12      128.35      114.31     13.90 o
   4   9  12       18.06        5.12      4.29 o
   5   9  12       22.93       19.36      5.09 o
   6   9  12       14.41        8.47      5.80 o
   0  10  12       10.30        4.49      5.34 o
   1  10  12       22.37       25.53      6.09 o
   2  10  12        1.17        0.06      4.62 o
   3  10  12       13.84        7.56      4.04 o
   1   1  13      226.10      242.04     13.06 o
   2   1  13      281.96      277.74     17.27 o
   3   1  13     2751.66     2894.95    152.88 o
   4   1  13     1177.13     1195.88     42.67 o
   5   1  13     1824.54     1940.53     50.12 o
   6   1  13      170.97      165.18     19.02 o
   7   1  13      127.95      142.10     12.52 o
   8   1  13        0.10       -0.14      4.80 o
   9   1  13       58.83       70.00     12.23 o
  10   1  13        8.88       33.86     13.33 o
  11   1  13       73.15       81.39     27.83 o
  12   1  13       12.15       -0.96      6.50 o
   0   2  13       30.63       28.18      6.45 o
   1   2  13       38.30       25.06      6.24 o
   2   2  13       13.78       14.84      4.98 o
   3   2  13      242.81      314.61     26.86 o
   4   2  13       97.47      118.11     15.08 o
   5   2  13      188.37      155.99     18.10 o
   6   2  13        0.60        1.44      7.56 o
   7   2  13       67.33       69.53      9.51 o
   8   2  13        0.26       -4.15      4.89 o
   9   2  13       37.12       24.31     11.59 o
  10   2  13        0.02       -0.33      6.00 o
  11   2  13       36.66       23.56      9.58 o
   1   3  13       10.54        7.69      4.54 o
   2   3  13      322.05      318.03     27.46 o
   3   3  13      381.55      447.64     33.80 o
   4   3  13       29.36       21.93     10.01 o
   5   3  13      146.81      153.32     18.52 o
   6   3  13        1.11        6.09      7.61 o
   7   3  13      109.79       86.57     10.37 o
   8   3  13       19.31       23.44      8.61 o
   9   3  13       83.09      107.38     18.40 o
  10   3  13        3.04       -5.19      5.19 o
  11   3  13       56.57       46.43     12.98 o
   0   4  13       23.85       18.40      6.57 o
   1   4  13      953.72      894.48     28.79 o
   2   4  13        1.01       -1.66      5.35 o
   3   4  13      157.90      167.62     17.71 o
   4   4  13      149.29      148.89     20.71 o
   5   4  13        0.41        5.28      9.42 o
   6   4  13       25.27       30.69      5.78 o
   7   4  13        4.50       10.21      4.86 o
   8   4  13       36.13       29.78      9.27 o
   9   4  13       86.01       87.02     13.53 o
  10   4  13        9.76        0.44      5.10 o
  11   4  13        1.53       21.10     13.13 o
   1   5  13        7.55        9.67      4.58 o
   2   5  13       33.82       22.34      5.51 o
   3   5  13       57.46       60.96     11.16 o
   4   5  13       41.58       37.26      6.54 o
   5   5  13      152.30      144.83     14.82 o
   6   5  13       64.38       57.61      9.10 o
   7   5  13       64.83       81.12     12.52 o
   8   5  13        0.08        4.05      6.88 o
   9   5  13        0.11       14.78     10.80 o
  10   5  13        0.82       -5.61      5.61 o
   0   6  13       51.84       67.45     20.67 o
   1   6  13      324.66      366.34     22.35 o
   2   6  13      290.17      280.95     18.62 o
   3   6  13      183.63      182.79     17.07 o
   4   6  13       47.45       50.51      8.92 o
   5   6  13        4.25        0.04      6.33 o
   6   6  13        3.81        4.94      5.77 o
   7   6  13       24.30       20.08      7.82 o
   8   6  13       45.52       32.54     10.78 o
   9   6  13       20.65       12.82     12.97 o
   1   7  13       11.83        2.05      4.62 o
   2   7  13      120.69      151.63     13.32 o
   3   7  13      224.44      257.58     26.51 o
   4   7  13      114.61      131.71     19.71 o
   5   7  13      437.95      554.11     33.93 o
   6   7  13       68.43       44.48     19.00 o
   7   7  13        0.10       -3.10      7.85 o
   8   7  13       13.42       12.34      8.30 o
   9   7  13        0.15        4.83      9.81 o
   0   8  13      179.13      204.01     41.00 o
   1   8  13       26.86       33.16     10.39 o
   2   8  13        0.25        4.92      9.44 o
   3   8  13       25.47       41.89     10.31 o
   4   8  13        0.04       -5.01      5.10 o
   5   8  13        1.01       13.83      7.10 o
   6   8  13        0.18        3.77      5.88 o
   7   8  13        1.62        4.41      5.37 o
   1   9  13        7.98       10.24      7.49 o
   2   9  13        2.05       -3.54      5.74 o
   3   9  13       23.38       18.09      7.23 o
   4   9  13       35.97       30.95      8.13 o
   5   9  13       13.01       11.83      4.18 o
   6   9  13        0.81       -0.30      6.34 o
   0  10  13       20.03       16.98      9.77 o
   1  10  13        0.39        3.05      4.26 o
   2  10  13        3.06       -6.06      6.98 o
   3  10  13        5.81       14.56      6.82 o
   0   0  14       80.35       74.27     14.86 o
   1   0  14     1416.72     1574.13     48.30 o
   2   0  14     5495.40     5404.56    132.93 o
   3   0  14     5394.75     5491.73    142.59 o
   4   0  14      103.77      103.47     15.97 o
   5   0  14      158.54      169.65     21.93 o
   6   0  14      514.06      511.71     65.80 o
   7   0  14      457.24      450.62     27.35 o
   8   0  14     1128.12     1279.31     52.11 o
   9   0  14      124.87      121.36     27.03 o
  10   0  14       18.18       21.98     10.74 o
  11   0  14       50.27       37.43     42.57 o
   1   1  14     1059.18     1056.91     28.01 o
   2   1  14      490.71      575.88     25.54 o
   3   1  14      146.41      127.06     30.33 o
   4   1  14       15.35        6.92      8.65 o
   5   1  14      543.96      547.05     27.49 o
   6   1  14       70.23       79.07     11.04 o
   7   1  14        0.17        8.22      4.44 o
   8   1  14        7.49        1.81      6.58 o
   9   1  14        3.93        6.86      6.60 o
  10   1  14        0.10       -7.07      7.72 o
  11   1  14       60.91       43.48     24.90 o
   0   2  14        9.63       -0.20      7.52 o
   1   2  14     3351.63     3515.99     65.84 o
   2   2  14      573.75      639.50     33.91 o
   3   2  14        8.52       11.53      7.30 o
   4   2  14       55.27       51.45     16.01 o
   5   2  14      393.08      378.73     28.67 o
   6   2  14      749.47      727.79     41.91 o
   7   2  14      304.90      333.17     19.10 o
   8   2  14        6.46        7.52      5.53 o
   9   2  14       25.64       26.37      8.66 o
  10   2  14      103.26      147.06     18.57 o
  11   2  14        2.39        3.60      4.53 o
   1   3  14      956.39      947.77     37.30 o
   2   3  14      135.40      119.54     17.48 o
   3   3  14     2372.51     2266.93     78.28 o
   4   3  14      200.16      244.74     27.61 o
   5   3  14      252.42      281.14     31.50 o
   6   3  14        1.02        1.81      4.77 o
   7   3  14        1.25       -2.07      6.79 o
   8   3  14        0.67       -7.13      7.13 o
   9   3  14       16.51       15.32      7.18 o
  10   3  14       14.04       16.08      5.46 o
  11   3  14        8.23        7.62      5.46 o
   0   4  14      701.52      682.35     41.03 o
   1   4  14      253.46      227.07     14.99 o
   2   4  14       69.00       48.69      9.65 o
   3   4  14       19.85       15.94     10.54 o
   4   4  14      406.70      424.31     36.95 o
   5   4  14      167.59      176.69     15.36 o
   6   4  14      295.01      327.18     20.00 o
   7   4  14        0.13        8.80      5.73 o
   8   4  14       83.25      119.01     17.30 o
   9   4  14        2.10        1.82      5.07 o
  10   4  14       16.36       16.47      5.74 o
   1   5  14        6.37       -0.56      5.20 o
   2   5  14      101.36      111.50     12.60 o
   3   5  14      610.46      645.42     42.45 o
   4   5  14        0.27        6.39      5.06 o
   5   5  14      163.09      169.74     15.75 o
   6   5  14        0.27        4.88      7.13 o
   7   5  14        3.46        1.23      5.04 o
   8   5  14        2.32        7.03      6.90 o
   9   5  14        0.03        1.56      5.83 o
  10   5  14        1.86        0.43      5.35 o
   0   6  14      434.37      420.49     43.31 o
   1   6  14        7.66       17.54      5.54 o
   2   6  14       76.56       84.70     10.11 o
   3   6  14        8.14        2.02      5.25 o
   4   6  14      118.48      145.81     14.49 o
   5   6  14        5.59        2.85      7.33 o
   6   6  14        1.07        5.56      6.66 o
   7   6  14       27.50       32.29      9.10 o
   8   6  14        3.13        4.22      5.34 o
   9   6  14       20.26        3.65      7.80 o
   1   7  14       43.44       36.62      8.48 o
   2   7  14       38.68       20.94      7.43 o
   3   7  14        0.79        9.92      7.29 o
   4   7  14       41.54       45.91     10.31 o
   5   7  14        0.54        3.44      4.77 o
   6   7  14        1.53       -0.18      5.53 o
   7   7  14        0.51       -3.18      9.17 o
   8   7  14        3.94       13.11     12.39 o
   0   8  14        0.13      -17.23     17.23 o
   1   8  14       52.47       55.44     13.97 o
   2   8  14        5.16       12.23      6.76 o
   3   8  14       59.40       91.61     14.08 o
   4   8  14       24.76       23.53      8.62 o
   5   8  14       63.60       60.19     10.28 o
   6   8  14        3.63       12.29      6.52 o
   7   8  14       12.95       24.86      6.76 o
   1   9  14       17.13       15.41      5.98 o
   2   9  14       61.41       68.94     10.57 o
   3   9  14       23.66       22.30      6.22 o
   4   9  14       23.31       15.60      6.70 o
   5   9  14        0.77       -4.76      4.76 o
   0  10  14       13.61        9.24     17.86 o
   1  10  14       22.68       19.81      6.54 o
   2  10  14       25.99        5.71     11.15 o
   1   1  15       26.01       21.43      4.56 o
   2   1  15       70.62       50.32      8.82 o
   3   1  15      753.03      791.39     39.81 o
   4   1  15      830.91      853.91     43.66 o
   5   1  15       57.72       66.60     11.78 o
   6   1  15      359.62      397.97     25.46 o
   7   1  15       41.37       51.88      7.32 o
   8   1  15      128.23      121.57     14.73 o
   9   1  15      103.54      129.57     17.91 o
  10   1  15        4.69        2.21      7.24 o
  11   1  15        9.18        5.26      5.15 o
   0   2  15     5386.17     5472.87    100.21 o
   1   2  15      404.40      427.04     24.18 o
   2   2  15      983.24     1063.70     43.47 o
   3   2  15        3.02       -3.36      6.93 o
   4   2  15       12.68        1.30      6.78 o
   5   2  15      116.34      142.47     21.48 o
   6   2  15       92.67      100.61     11.67 o
   7   2  15      543.07      627.73     26.66 o
   8   2  15        3.94       -5.39      6.86 o
   9   2  15       24.15       21.97      7.58 o
  10   2  15        0.17        2.86      6.35 o
  11   2  15        1.29        3.05      3.42 o
   1   3  15       34.55       37.46      9.35 o
   2   3  15      682.30      744.47     43.57 o
   3   3  15       46.40       54.27     16.13 o
   4   3  15      395.34      444.48     37.67 o
   5   3  15        2.75        0.47      8.30 o
   6   3  15      214.53      217.06     15.35 o
   7   3  15      389.96      412.31     24.42 o
   8   3  15       14.90       12.51      6.82 o
   9   3  15       16.37       29.43      9.95 o
  10   3  15        2.46        1.51      5.38 o
  11   3  15        0.01      -10.90     10.90 o
   0   4  15      393.03      382.65     44.30 o
   1   4  15       87.39       74.44     11.87 o
   2   4  15      577.55      588.50     44.23 o
   3   4  15        7.96       17.49     10.20 o
   4   4  15       86.48      116.74     21.55 o
   5   4  15        4.36        5.44      5.73 o
   6   4  15        7.44        8.11      5.40 o
   7   4  15       84.61      104.16     15.71 o
   8   4  15        0.32       -6.58      7.43 o
   9   4  15       13.26       19.10      7.09 o
  10   4  15        1.82        3.09      4.65 o
   1   5  15       14.86       10.23      5.82 o
   2   5  15      242.32      226.71     24.42 o
   3   5  15      280.93      324.63     20.53 o
   4   5  15      574.96      679.42     28.09 o
   5   5  15        8.49        7.58      4.48 o
   6   5  15       43.00       55.17     10.91 o
   7   5  15       65.63       46.90     11.58 o
   8   5  15        0.94       11.40     11.53 o
   9   5  15        0.16       -1.37      6.24 o
  10   5  15       20.47        3.50      6.64 o
   0   6  15       83.27      120.66     18.34 o
   1   6  15      254.55      303.61     22.34 o
   2   6  15       13.40       13.01      9.05 o
   3   6  15      152.16      203.84     21.89 o
   4   6  15       85.60       82.72     14.43 o
   5   6  15       79.42       72.31     12.13 o
   6   6  15       44.25       26.64      6.42 o
   7   6  15       92.17      118.62     17.95 o
   8   6  15       15.35        7.72      8.06 o
   9   6  15       19.01       11.13      4.88 o
   1   7  15      109.60       84.32     17.59 o
   2   7  15       73.43       65.56     19.30 o
   3   7  15       26.25       28.04     10.40 o
   4   7  15        0.47       12.24      8.16 o
   5   7  15       95.53      126.91     15.96 o
   6   7  15      113.88      131.75     17.32 o
   7   7  15        5.91        8.23      8.92 o
   8   7  15        0.58        8.16      4.85 o
   0   8  15       15.92       25.35     18.66 o
   1   8  15       15.16        8.89     30.39 o
   2   8  15        0.16       -6.91      6.91 o
   3   8  15       21.97       24.61     10.66 o
   4   8  15       17.29       35.90      9.97 o
   5   8  15       34.09       40.12     10.36 o
   6   8  15        0.12        2.46      4.24 o
   7   8  15        0.09       11.78      6.54 o
   1   9  15        4.70       -3.14      7.19 o
   2   9  15       38.05       48.73     16.96 o
   3   9  15       16.43       15.43     10.24 o
   4   9  15        9.08        8.42      5.54 o
   5   9  15        0.01        5.51      8.22 o
   0  10  15       18.63       17.60     10.10 o
   1  10  15       19.38       11.14      7.32 o
   0   0  16     4337.04     4321.77    121.26 o
   1   0  16       79.38       73.67     12.13 o
   2   0  16     1070.48     1030.88     63.27 o
   3   0  16      240.26      279.42     34.70 o
   4   0  16        4.89       -0.49      8.58 o
   5   0  16      377.49      446.74     48.49 o
   6   0  16      239.16      217.13     36.04 o
   7   0  16       30.47       45.30      9.70 o
   8   0  16      115.26      109.90     23.27 o
   9   0  16      624.10      702.92     63.74 o
  10   0  16       64.91       65.43     41.91 o
  11   0  16        2.27       11.89      6.40 o
   1   1  16     3088.92     3293.37     57.49 o
   2   1  16       21.31       29.10      7.94 o
   3   1  16       86.59      138.90     20.34 o
   4   1  16      322.00      352.49     29.14 o
   5   1  16      431.28      471.86     29.45 o
   6   1  16      304.86      318.13     18.52 o
   7   1  16        3.40        1.05      4.72 o
   8   1  16        0.01       -8.45      8.45 o
   9   1  16       39.69       44.45     10.62 o
  10   1  16       39.83       50.06     16.24 o
  11   1  16        6.74       11.88      4.81 o
   0   2  16       99.00      122.79     16.39 o
   1   2  16     1114.46     1182.70     41.45 o
   2   2  16       12.73       18.65      6.27 o
   3   2  16      427.16      493.63     38.89 o
   4   2  16       81.44      100.80     26.35 o
   5   2  16      466.44      497.93     41.03 o
   6   2  16        1.61        0.96      5.57 o
   7   2  16       34.77       48.31      7.38 o
   8   2  16       99.49      107.61     14.64 o
   9   2  16       42.52       46.87     10.77 o
  10   2  16       13.60       23.87      6.26 o
  11   2  16       12.36       12.89      4.53 o
   1   3  16        1.43        0.61      6.65 o
   2   3  16       41.93       38.78     17.28 o
   3   3  16     1013.12     1053.16     56.23 o
   4   3  16      344.14      352.15     34.20 o
   5   3  16      141.81      180.48     17.33 o
   6   3  16       93.66      101.15     11.27 o
   7   3  16        0.68       -7.68      8.53 o
   8   3  16       14.03       25.27      9.63 o
   9   3  16        3.14        1.18      5.72 o
  10   3  16        1.51       -2.86      3.67 o
   0   4  16      972.50      941.59     71.97 o
   1   4  16       55.77       50.76     14.40 o
   2   4  16       80.58       91.52     26.15 o
   3   4  16       74.16       91.81     18.08 o
   4   4  16      379.43      383.28     21.34 o
   5   4  16      105.18      116.38     13.01 o
   6   4  16       38.59       53.16      8.38 o
   7   4  16       11.18        7.65      9.26 o
   8   4  16        5.54        5.38      5.82 o
   9   4  16        7.93        4.73      5.33 o
  10   4  16        1.21       -3.42      3.67 o
   1   5  16       45.23       45.00     11.59 o
   2   5  16        1.06        5.93      6.30 o
   3   5  16      171.73      194.14     14.91 o
   4   5  16       12.26       17.29      5.42 o
   5   5  16       73.58       92.56     12.01 o
   6   5  16        1.96        4.69      6.67 o
   7   5  16       51.56       51.72     10.92 o
   8   5  16        5.16       16.72      5.49 o
   9   5  16       12.71       10.59      7.61 o
   0   6  16      115.94      177.90     31.80 o
   1   6  16       52.97       55.16     14.20 o
   2   6  16        9.05       14.84      6.36 o
   3   6  16        5.20        5.10      6.74 o
   4   6  16       64.62       57.37     12.94 o
   5   6  16        5.25       10.06      6.11 o
   6   6  16       14.25       10.11      6.96 o
   7   6  16       40.91       52.01     15.76 o
   8   6  16        0.49       -3.36      6.69 o
   9   6  16        2.79        1.22      4.67 o
   1   7  16        5.26        5.66      9.59 o
   2   7  16        2.37        2.88     14.06 o
   3   7  16        3.47       -8.31      8.31 o
   4   7  16       37.52       25.07     11.99 o
   5   7  16        0.92       -0.33      6.28 o
   6   7  16      120.53      136.52     17.42 o
   7   7  16        3.36        3.10      6.52 o
   8   7  16        5.86        1.81      5.14 o
   0   8  16      137.91      143.28     37.56 o
   1   8  16       52.93       51.94     15.80 o
   2   8  16       55.36       67.12     12.88 o
   3   8  16       58.59       68.44     15.58 o
   4   8  16       32.97       28.71     16.04 o
   5   8  16        8.16       13.80      5.99 o
   6   8  16       22.70       33.93     30.29 o
   1   9  16       12.49        8.62      5.64 o
   2   9  16        8.64       10.02      7.85 o
   3   9  16       15.61       14.68      6.31 o
   4   9  16        0.38       -3.96      3.96 o
   1   1  17      144.87      133.91     11.60 o
   2   1  17       93.72      129.03     16.66 o
   3   1  17      405.77      409.32     32.51 o
   4   1  17        6.69       -5.54      5.54 o
   5   1  17       24.51       21.11      6.09 o
   6   1  17      236.50      269.20     15.60 o
   7   1  17      152.49      149.85     11.30 o
   8   1  17       42.17       39.24     10.39 o
   9   1  17       48.40       58.73     13.53 o
  10   1  17        0.23        4.81      6.01 o
  11   1  17        4.40        6.33      5.36 o
   0   2  17     4675.99     4816.40    148.75 o
   1   2  17      970.63      997.78     39.07 o
   2   2  17      238.45      274.05     26.34 o
   3   2  17       23.11       30.84     10.89 o
   4   2  17        0.02       -5.04     10.45 o
   5   2  17       65.52       70.67     17.18 o
   6   2  17      881.00     1017.28     36.09 o
   7   2  17      278.88      311.20     20.59 o
   8   2  17       14.62       20.08      8.08 o
   9   2  17       19.76       19.94      6.87 o
  10   2  17       13.63       13.59      6.10 o
  11   2  17        0.45        1.44      5.57 o
   1   3  17      242.50      265.86     21.82 o
   2   3  17        1.95        5.18      7.84 o
   3   3  17      594.42      563.97     41.97 o
   4   3  17      237.94      230.21     29.31 o
   5   3  17      260.12      273.70     17.30 o
   6   3  17        0.56       -5.39      6.67 o
   7   3  17       18.37        9.03      9.67 o
   8   3  17        0.55       -8.22      8.22 o
   9   3  17        3.29        7.82      4.77 o
  10   3  17        9.76        8.91      4.16 o
   0   4  17       44.31       50.73     19.66 o
   1   4  17     1890.03     2014.34     61.07 o
   2   4  17        2.81        0.33      9.43 o
   3   4  17       91.43      114.96     19.25 o
   4   4  17      221.46      233.76     16.51 o
   5   4  17      947.55     1076.30     34.35 o
   6   4  17       30.05       19.92      7.17 o
   7   4  17      120.64      168.18     19.59 o
   8   4  17        9.43        9.48     10.48 o
   9   4  17       30.50       35.30      7.72 o
  10   4  17       27.43       12.64      6.06 o
   1   5  17        0.91        6.61      6.70 o
   2   5  17       18.59        9.22      5.55 o
   3   5  17      397.39      462.55     23.28 o
   4   5  17      253.38      341.52     20.17 o
   5   5  17       17.65       15.44      6.24 o
   6   5  17       20.80       15.47      7.28 o
   7   5  17        2.47        8.95      7.04 o
   8   5  17       11.62        8.33      8.28 o
   9   5  17        9.15       -1.27      7.01 o
   0   6  17      141.40      202.82     42.09 o
   1   6  17      185.47      252.38     29.79 o
   2   6  17      346.24      374.14     28.36 o
   3   6  17      140.48      144.95     24.00 o
   4   6  17       10.23        8.38      7.15 o
   5   6  17       59.44       66.03     13.37 o
   6   6  17       27.44       17.61      7.48 o
   7   6  17        0.62      -10.20     10.20 o
   8   6  17        7.86        8.74      8.06 o
   9   6  17        0.03       -3.91      8.00 o
   1   7  17        2.67        1.01      8.10 o
   2   7  17       57.65       52.78     14.82 o
   3   7  17       12.95        6.84     10.39 o
   4   7  17       21.70       19.52     10.92 o
   5   7  17        5.32        0.76      5.19 o
   6   7  17       28.23       33.59      8.45 o
   7   7  17       16.53       18.53     10.66 o
   0   8  17        5.14        7.41     11.90 o
   1   8  17        9.56       11.86     15.48 o
   2   8  17       62.89       56.97     11.74 o
   3   8  17        0.02       -2.25      6.83 o
   4   8  17       16.28        3.03      5.68 o
   5   8  17       29.56       34.99     10.55 o
   6   8  17        0.70       -4.72     12.92 o
   1   9  17        0.78       -3.79      5.67 o
   2   9  17        3.78        4.69     10.42 o
   3   9  17       14.38        7.36      4.38 o
   4   9  17        0.01       10.97      5.59 o
   0   0  18     1186.99     1115.86     66.74 o
   1   0  18      621.82      565.54     34.34 o
   2   0  18     1664.48     1860.13     89.95 o
   3   0  18       31.29       39.95     16.93 o
   4   0  18        0.81      -13.31     14.39 o
   5   0  18        5.08       -0.41      8.62 o
   6   0  18       10.64        3.76      6.71 o
   7   0  18        0.26        3.38      8.24 o
   8   0  18       53.11       26.58     35.20 o
   9   0  18       21.43       19.93      9.83 o
  10   0  18        2.83        8.24      7.96 o
  11   0  18        1.47        0.67      6.54 o
   1   1  18      470.80      466.79     21.67 o
   2   1  18       29.27       33.59      8.83 o
   3   1  18      427.02      509.80     55.76 o
   4   1  18       36.06       27.80      7.96 o
   5   1  18       79.26       79.29     12.62 o
   6   1  18      331.04      351.48     17.81 o
   7   1  18      128.28      119.40     15.60 o
   8   1  18       43.12       47.10      8.79 o
   9   1  18        5.94        7.14      6.57 o
  10   1  18        2.53        2.46      5.57 o
  11   1  18        3.87        2.11      3.51 o
   0   2  18       84.38       93.71     22.86 o
   1   2  18      509.79      566.76     30.38 o
   2   2  18       51.95       60.50     13.03 o
   3   2  18      202.54      269.18     28.50 o
   4   2  18       93.12       96.04     22.34 o
   5   2  18       61.87       56.81      7.02 o
   6   2  18        5.84        5.33      5.75 o
   7   2  18      158.38      174.80     14.92 o
   8   2  18      212.98      244.99     19.62 o
   9   2  18        0.12       -0.46      4.68 o
  10   2  18       20.52       13.97      6.19 o
   1   3  18       61.60       68.31     12.07 o
   2   3  18      610.53      680.38     45.34 o
   3   3  18       96.73      102.73     18.68 o
   4   3  18      544.80      585.63     30.05 o
   5   3  18        4.95       -0.21      8.81 o
   6   3  18       57.67       92.42      9.89 o
   7   3  18        7.10       -5.75      6.22 o
   8   3  18        5.48        1.23      4.63 o
   9   3  18        6.83       14.76      5.41 o
  10   3  18        0.89        4.00      4.14 o
   0   4  18      191.72      222.47     37.18 o
   1   4  18       46.93       50.96     15.37 o
   2   4  18        3.98       15.08      8.66 o
   3   4  18      201.42      182.00     14.84 o
   4   4  18      214.96      222.47     15.48 o
   5   4  18        0.01       -2.15      5.67 o
   6   4  18        0.44        2.38      5.47 o
   7   4  18      113.19      121.86     17.15 o
   8   4  18       22.76       31.73      9.53 o
   9   4  18        0.85        7.93      6.06 o
  10   4  18        0.03        7.12      9.99 o
   1   5  18        0.05       -5.88      6.87 o
   2   5  18      335.26      338.94     21.64 o
   3   5  18       87.93      122.28     13.60 o
   4   5  18      698.51      899.20     39.22 o
   5   5  18      157.84      188.59     17.54 o
   6   5  18        4.41        4.66      5.65 o
   7   5  18        5.58       -2.58      7.37 o
   8   5  18        0.31        9.24      6.33 o
   9   5  18        5.46       -6.97      6.97 o
   0   6  18      186.24      269.59     38.07 o
   1   6  18      111.67      110.34     21.00 o
   2   6  18       48.86       68.85     16.51 o
   3   6  18      141.36      139.33     23.61 o
   4   6  18      265.17      303.41     28.49 o
   5   6  18       19.16       28.30     10.70 o
   6   6  18        0.52       -2.38      6.84 o
   7   6  18        0.57        8.86      8.26 o
   8   6  18        8.00       10.53      6.42 o
   1   7  18        2.31       -7.11      7.11 o
   2   7  18       16.27       13.27      7.06 o
   3   7  18        0.19        1.36      8.65 o
   4   7  18       28.44       24.34      8.60 o
   5   7  18        8.41        8.36      8.24 o
   6   7  18       54.24       69.12     13.72 o
   7   7  18        0.01        5.62      6.07 o
   0   8  18        0.43      -15.26     16.99 o
   1   8  18        1.22        2.52      5.66 o
   2   8  18        0.48       -3.88      4.83 o
   3   8  18        0.87        1.13      5.39 o
   4   8  18       24.03       23.09      7.70 o
   5   8  18        0.76        3.59      6.16 o
   6   8  18        0.03        1.11      4.54 o
   1   9  18        0.06        0.18      5.14 o
   2   9  18        0.05       11.86      8.36 o
   3   9  18        0.26       -2.83      4.39 o
   1   1  19        2.48        0.80      4.76 o
   2   1  19      534.23      619.90     38.01 o
   3   1  19      693.30      836.11     37.58 o
   4   1  19      963.07     1056.30     47.29 o
   5   1  19       60.59       81.87      9.78 o
   6   1  19       12.05        8.72      4.23 o
   7   1  19       72.58       68.29     10.39 o
   8   1  19        5.63       13.95      5.94 o
   9   1  19        0.01       -4.07      7.81 o
  10   1  19        0.42       -4.33      4.84 o
   0   2  19      714.07      707.18     61.55 o
   1   2  19      144.35      152.37     16.47 o
   2   2  19       21.98       11.21      7.02 o
   3   2  19       25.02       24.48      7.69 o
   4   2  19      353.60      380.71     35.89 o
   5   2  19      112.29      145.36     11.54 o
   6   2  19       45.62       49.13      7.79 o
   7   2  19       43.49       56.87      9.39 o
   8   2  19       25.55       17.01      6.37 o
   9   2  19        0.09       -4.03      4.35 o
  10   2  19        0.38       -0.41      6.21 o
   1   3  19        3.34       19.43      8.47 o
   2   3  19      246.07      283.60     29.57 o
   3   3  19      661.82      761.18     50.56 o
   4   3  19      101.72       97.01     11.29 o
   5   3  19       87.35       82.49      9.62 o
   6   3  19       13.25       19.88      6.46 o
   7   3  19        1.77       10.10      5.82 o
   8   3  19       24.84       30.32      7.94 o
   9   3  19       20.30       20.17      4.92 o
  10   3  19       10.35       20.72      7.46 o
   0   4  19      647.47      616.46     62.61 o
   1   4  19     2476.84     2676.39     73.05 o
   2   4  19      229.40      277.55     18.74 o
   3   4  19      310.63      382.19     21.54 o
   4   4  19       79.46       92.66     10.17 o
   5   4  19      404.11      471.73     30.49 o
   6   4  19       44.65       42.45     14.37 o
   7   4  19       82.63      131.20     17.02 o
   8   4  19        0.48        3.28      7.63 o
   9   4  19       31.41       23.65     11.87 o
   1   5  19        8.98       13.08     13.66 o
   2   5  19      157.16      197.03     18.20 o
   3   5  19      232.12      239.99     18.84 o
   4   5  19       39.67       60.07     10.60 o
   5   5  19       16.68       24.18      6.94 o
   6   5  19        0.81       -2.18      5.60 o
   7   5  19        0.04        1.25      6.50 o
   8   5  19       27.30        0.56      8.65 o
   9   5  19        5.46       18.32     14.55 o
   0   6  19       34.12       54.00     15.03 o
   1   6  19       58.00       47.66     11.67 o
   2   6  19        9.81       10.73      6.26 o
   3   6  19        9.60       17.36      8.25 o
   4   6  19        8.51       -5.85      5.85 o
   5   6  19       15.76       23.95      8.07 o
   6   6  19        9.63       19.20      6.47 o
   7   6  19        0.89        0.35      7.53 o
   8   6  19       13.05        9.96     14.74 o
   1   7  19        6.75        0.12      8.50 o
   2   7  19       37.75       26.22      7.75 o
   3   7  19       55.01       54.41     13.65 o
   4   7  19       80.24       97.45     20.46 o
   5   7  19       15.24       10.30      6.31 o
   6   7  19        5.81        3.76      4.93 o
   7   7  19       35.38       58.89     12.53 o
   0   8  19       96.63      103.59     33.45 o
   1   8  19       16.87       30.12      8.44 o
   2   8  19       46.68       57.29     13.79 o
   3   8  19        0.14        9.14      7.38 o
   4   8  19        1.34       -5.89      6.62 o
   5   8  19        8.48        1.12      5.50 o
   1   9  19        4.47       11.70      7.23 o
   2   9  19       23.93        9.82      6.84 o
   3   9  19        5.67        6.53      9.26 o
   0   0  20       18.28       31.13     13.51 o
   1   0  20      836.34      902.47     46.31 o
   2   0  20      155.97      139.97     26.23 o
   3   0  20      155.26      188.33     32.12 o
   4   0  20       24.14       21.21     14.00 o
   5   0  20        7.08       17.27     10.84 o
   6   0  20       25.77       22.08      8.85 o
   7   0  20       67.12       72.90     19.28 o
   8   0  20       16.49       25.85     11.39 o
   9   0  20       81.34       88.29     17.04 o
  10   0  20       15.45       27.91     11.71 o
   1   1  20      877.36      937.90     33.36 o
   2   1  20      174.34      227.84     19.59 o
   3   1  20      170.12      220.64     20.58 o
   4   1  20      458.98      519.52     22.63 o
   5   1  20       25.04       24.07      4.91 o
   6   1  20      212.61      232.40     14.65 o
   7   1  20       12.36        4.48      5.68 o
   8   1  20       30.64       36.38      8.20 o
   9   1  20        1.81        1.20      6.66 o
  10   1  20        0.62       -0.97      5.36 o
   0   2  20       18.26       18.10     12.70 o
   1   2  20      172.75      217.69     25.95 o
   2   2  20       67.19       62.10     15.14 o
   3   2  20      150.66      211.14     26.15 o
   4   2  20      502.54      584.20     20.36 o
   5   2  20        0.02       -4.75      5.91 o
   6   2  20      103.27      127.82     12.93 o
   7   2  20       20.86        7.88      7.10 o
   8   2  20        0.11       -3.77      5.68 o
   9   2  20        4.48        1.89      5.03 o
  10   2  20        0.43        1.32      4.62 o
   1   3  20       93.21      109.24     19.63 o
   2   3  20      575.68      628.81     44.31 o
   3   3  20       49.73       52.24      7.18 o
   4   3  20      458.95      507.90     23.61 o
   5   3  20      579.77      695.69     27.68 o
   6   3  20       12.88       10.72      6.40 o
   7   3  20       18.23       19.00      6.76 o
   8   3  20       45.91       34.00      8.03 o
   9   3  20        0.73        5.38      4.01 o
  10   3  20        4.58       -0.25      6.09 o
   0   4  20      290.82      297.30     26.54 o
   1   4  20      105.62      133.15     12.61 o
   2   4  20      880.47      926.63     32.16 o
   3   4  20       43.08       40.65      6.64 o
   4   4  20       57.01       65.01      9.45 o
   5   4  20       24.86       30.87      8.40 o
   6   4  20       52.43       49.47     11.48 o
   7   4  20       21.11       27.31      7.70 o
   8   4  20        0.14       -7.98      7.98 o
   9   4  20        0.12        5.02      5.58 o
   1   5  20      112.55      118.36     14.15 o
   2   5  20      470.73      599.44     30.72 o
   3   5  20      357.72      457.31     34.89 o
   4   5  20       70.14       69.72     12.55 o
   5   5  20       13.96        9.65      7.56 o
   6   5  20        1.55        5.36      7.09 o
   7   5  20       62.60       71.09     14.56 o
   8   5  20        8.82       -1.08     13.35 o
   9   5  20        0.71       -5.37      6.87 o
   0   6  20      314.15      361.79     52.46 o
   1   6  20        7.33       -1.84      8.78 o
   2   6  20      298.75      331.82     29.42 o
   3   6  20      101.15      110.81     16.78 o
   4   6  20       67.41       70.40     12.32 o
   5   6  20        0.94        1.37      6.83 o
   6   6  20       10.10       -4.27      6.15 o
   7   6  20        7.52       18.90      7.01 o
   8   6  20        0.65        2.51      7.21 o
   1   7  20       89.14       86.90     15.32 o
   2   7  20       49.10       75.45     13.82 o
   3   7  20        0.08        0.15      5.70 o
   4   7  20        1.01        3.51      5.54 o
   5   7  20       10.05       -4.44      5.47 o
   6   7  20        0.00        0.80      6.19 o
   0   8  20        8.31        6.34     11.45 o
   1   8  20       40.97       54.38     12.91 o
   2   8  20       19.51       21.23     15.34 o
   3   8  20       45.68       34.77      9.95 o
   4   8  20        4.40       10.12      5.87 o
   5   8  20        6.46        6.12      6.16 o
   1   9  20        4.10        1.76      4.21 o
   2   9  20       16.74       40.46     16.01 o
   1   1  21        0.54       -0.41      6.68 o
   2   1  21       19.32       16.46      6.03 o
   3   1  21       95.57       93.01     19.80 o
   4   1  21      277.70      358.59     15.26 o
   5   1  21        1.08        6.06      4.14 o
   6   1  21        7.83        4.93      6.52 o
   7   1  21        1.94       -1.81      5.67 o
   8   1  21       25.61       33.38      7.58 o
   9   1  21        6.87        8.24      6.81 o
  10   1  21        2.46        2.11      4.25 o
   0   2  21     1208.00     1427.11     90.91 o
   1   2  21        2.62        9.73      7.43 o
   2   2  21       86.65       70.98     28.73 o
   3   2  21      129.09      139.44      9.18 o
   4   2  21        0.48        8.08      4.69 o
   5   2  21       72.13       60.25      7.57 o
   6   2  21      189.29      223.57     16.98 o
   7   2  21        0.82       -5.17      5.17 o
   8   2  21       22.26       36.50      7.54 o
   9   2  21        4.09        2.95      5.65 o
  10   2  21        3.98       13.34      5.26 o
   1   3  21        8.42        6.19      4.63 o
   2   3  21     1025.37     1212.27     31.63 o
   3   3  21      650.96      724.08     25.87 o
   4   3  21      155.50      178.86     13.22 o
   5   3  21       19.15       24.17      7.11 o
   6   3  21      299.30      336.64     23.00 o
   7   3  21        6.89       -1.32      4.85 o
   8   3  21       16.39       17.39      5.62 o
   9   3  21        7.29        7.19      6.77 o
   0   4  21      107.73      111.71     17.27 o
   1   4  21      103.55       96.18     12.17 o
   2   4  21      593.56      684.28     33.37 o
   3   4  21      146.12      157.88     14.01 o
   4   4  21       10.72       -8.03      8.03 o
   5   4  21        1.29        1.92      7.77 o
   6   4  21       11.39        6.32      7.20 o
   7   4  21        3.23        2.57      5.73 o
   8   4  21       22.44       17.89      9.92 o
   9   4  21        0.16       13.91      7.72 o
   1   5  21        4.15       10.52      8.23 o
   2   5  21      532.68      681.87     38.19 o
   3   5  21      134.43      124.18     19.07 o
   4   5  21      122.75      128.27     23.81 o
   5   5  21        1.21       -7.69      7.69 o
   6   5  21       78.80       89.75     16.83 o
   7   5  21        5.68        8.92      7.21 o
   8   5  21       37.55       29.81     24.45 o
   0   6  21      846.37     1052.23     60.24 o
   1   6  21       54.55       55.20     10.24 o
   2   6  21       83.74       93.60     15.57 o
   3   6  21        0.11        5.31      5.84 o
   4   6  21       56.99       69.90     19.59 o
   5   6  21        5.80       -3.99      7.28 o
   6   6  21        0.55       -9.39      9.39 o
   7   6  21        0.62        0.55      6.41 o
   1   7  21        7.69       10.09      6.54 o
   2   7  21        5.22       19.16      9.56 o
   3   7  21       16.23       17.88      6.59 o
   4   7  21        9.58        7.28      5.29 o
   5   7  21        6.23        8.84      4.70 o
   6   7  21        0.15        8.25      4.49 o
   0   8  21       20.51       26.79     11.35 o
   1   8  21        2.50       -0.88     12.28 o
   2   8  21        0.10       -0.16      4.34 o
   3   8  21        0.14        3.25      3.86 o
   4   8  21        8.33        7.95     14.78 o
   0   0  22     1426.56     1675.41     93.61 o
   1   0  22      213.14      237.30     35.27 o
   2   0  22     2330.35     2610.45    117.99 o
   3   0  22      885.94     1095.34     36.89 o
   4   0  22       16.55       26.39      7.89 o
   5   0  22       20.02       14.79      5.28 o
   6   0  22        2.55       16.67      8.32 o
   7   0  22        2.94        8.74      8.81 o
   8   0  22        6.01       -8.50      8.50 o
   9   0  22        7.45        7.47      8.90 o
  10   0  22        0.02        6.72      7.56 o
   1   1  22       86.83       81.72     15.87 o
   2   1  22      218.54      223.57     13.83 o
   3   1  22        1.10       -1.01      3.85 o
   4   1  22        1.12       -1.80      3.49 o
   5   1  22       10.06        8.86      4.53 o
   6   1  22      159.87      171.86     16.32 o
   7   1  22       90.82      105.53     12.91 o
   8   1  22       12.08        2.26      7.41 o
   9   1  22        0.09       -5.98      5.98 o
  10   1  22        0.03       -1.77      3.97 o
   0   2  22      920.61     1095.31     40.91 o
   1   2  22      354.79      470.72     15.75 o
   2   2  22       55.35       50.55      5.75 o
   3   2  22      181.11      192.15     11.17 o
   4   2  22        0.13        9.49      4.37 o
   5   2  22      162.23      186.54     15.07 o
   6   2  22       92.24       94.21     11.72 o
   7   2  22       44.94       49.46      9.60 o
   8   2  22        2.94        2.99      7.16 o
   9   2  22        9.31       -4.19      6.13 o
   1   3  22      353.61      373.53     19.95 o
   2   3  22      342.01      393.82     20.65 o
   3   3  22       76.95      107.19      8.91 o
   4   3  22       51.47       50.67      8.48 o
   5   3  22      294.07      368.34     25.81 o
   6   3  22       23.96       18.86      7.32 o
   7   3  22       79.06       86.48     13.15 o
   8   3  22       31.22       21.04      7.41 o
   9   3  22        0.29        0.92      4.63 o
   0   4  22        4.23       -6.97      6.97 o
   1   4  22       91.02       90.45     12.18 o
   2   4  22      120.06      108.82     11.62 o
   3   4  22      114.68      157.28     23.87 o
   4   4  22        5.49       21.06      7.02 o
   5   4  22       90.00      106.04     17.87 o
   6   4  22        0.00       -0.82      7.47 o
   7   4  22        2.70       11.75      7.18 o
   8   4  22        3.81        3.59      7.27 o
   9   4  22       16.60       30.76     14.82 o
   1   5  22      135.18      136.74     16.06 o
   2   5  22      113.49      122.50     17.03 o
   3   5  22       20.73       33.63     10.16 o
   4   5  22        9.12       -0.90      6.60 o
   5   5  22        5.96        1.49     10.05 o
   6   5  22        1.00       -6.97      6.97 o
   7   5  22       32.21       37.59      9.64 o
   8   5  22       27.37       13.31     16.65 o
   0   6  22      318.22      491.57     40.43 o
   1   6  22      543.49      682.31     38.21 o
   2   6  22        0.24        4.03     10.56 o
   3   6  22       19.93       10.84      7.31 o
   4   6  22       32.75       22.64      7.37 o
   5   6  22        0.31       -0.68      6.62 o
   6   6  22       22.68       34.28     10.93 o
   7   6  22       15.90        5.97     10.45 o
   1   7  22       29.94       34.63     20.36 o
   2   7  22       75.44       79.70     14.02 o
   3   7  22        4.36        1.95      4.68 o
   4   7  22       41.96       27.54     14.99 o
   5   7  22        2.19        0.96      5.86 o
   6   7  22       17.25       42.15     16.35 o
   0   8  22       13.60        9.60     17.37 o
   1   8  22        5.69        6.67      7.10 o
   2   8  22        8.19        4.56      4.45 o
   3   8  22        2.09       -4.15      5.08 o
   4   8  22       16.59       18.03      9.78 o
   1   1  23        2.86        9.06      3.54 o
   2   1  23       14.21       14.67      4.17 o
   3   1  23     1136.25     1319.03     30.68 o
   4   1  23        9.95       10.28      4.00 o
   5   1  23      207.70      250.40     15.26 o
   6   1  23       69.44       85.03     12.64 o
   7   1  23       22.45       22.40      7.90 o
   8   1  23       19.42       23.44      6.54 o
   9   1  23        1.20       -4.00      4.97 o
   0   2  23     3129.12     3431.10     60.32 o
   1   2  23      165.08      159.44      9.59 o
   2   2  23      427.63      455.69     17.88 o
   3   2  23      102.31      121.64      9.39 o
   4   2  23       18.22       10.31      5.02 o
   5   2  23       37.31       34.27      7.42 o
   6   2  23      158.83      213.76     19.67 o
   7   2  23        4.83        5.83      6.34 o
   8   2  23        0.31        6.77      6.91 o
   9   2  23        0.05       -5.16      5.16 o
   1   3  23      326.52      344.64     17.52 o
   2   3  23       28.81       23.18      4.49 o
   3   3  23      217.15      263.59     15.12 o
   4   3  23        9.81       10.58      5.33 o
   5   3  23        3.25       13.53      6.00 o
   6   3  23       17.23       18.97      5.84 o
   7   3  23        1.00        8.58      5.70 o
   8   3  23        8.30        2.06      3.67 o
   9   3  23        0.11       -1.27      6.23 o
   0   4  23      217.66      241.93     24.76 o
   1   4  23       96.96      114.79     13.47 o
   2   4  23       14.14       18.04      6.57 o
   3   4  23       89.54      102.19     18.51 o
   4   4  23       15.98        8.59     13.80 o
   5   4  23       32.28       27.54      9.08 o
   6   4  23       20.01       16.19      6.87 o
   7   4  23        1.33        3.91      7.36 o
   8   4  23        4.79       -1.33     10.63 o
   1   5  23       42.08       23.35      7.84 o
   2   5  23       90.88       91.79     14.04 o
   3   5  23       38.62       39.26     10.88 o
   4   5  23        1.29        4.94      5.78 o
   5   5  23       34.20       32.00     12.36 o
   6   5  23       14.13       26.86      9.09 o
   7   5  23        3.67        2.74      5.71 o
   8   5  23        0.64       21.88     11.45 o
   0   6  23      158.11      250.05     33.56 o
   1   6  23        3.38       12.47      6.37 o
   2   6  23        0.01       -0.53      6.06 o
   3   6  23        6.97        8.66      6.97 o
   4   6  23       10.68        8.73      4.94 o
   5   6  23        6.82       13.52      7.67 o
   6   6  23       65.79       83.49     14.34 o
   1   7  23       38.06        2.28      7.01 o
   2   7  23       24.14       -0.19      5.51 o
   3   7  23       59.58       80.16     20.96 o
   4   7  23        4.38        6.24      5.00 o
   5   7  23       67.40       77.37     17.74 o
   0   8  23       16.61       -3.82      8.45 o
   1   8  23       25.39       -0.79      5.06 o
   2   8  23        1.15        0.99      6.11 o
   3   8  23        0.17      -10.77     10.77 o
   0   0  24      258.36      230.59     17.39 o
   1   0  24      168.38      228.37     13.76 o
   2   0  24      125.69      215.25     14.83 o
   3   0  24       93.81       82.53      9.07 o
   4   0  24      375.93      353.06     27.04 o
   5   0  24      192.97      174.86     21.96 o
   6   0  24      103.16      136.73     19.09 o
   7   0  24       99.64      152.25     23.22 o
   8   0  24       20.92       29.81     10.07 o
   9   0  24        1.35       -8.91      8.91 o
   1   1  24      163.32      170.69      9.34 o
   2   1  24       10.11        9.50      3.24 o
   3   1  24      441.76      500.75     19.04 o
   4   1  24        1.89        2.25      4.85 o
   5   1  24        4.51       -0.92      4.55 o
   6   1  24       59.38       84.97     13.10 o
   7   1  24       12.82       20.64      7.47 o
   8   1  24        2.83        0.20      5.05 o
   9   1  24        0.63        5.21      6.19 o
   0   2  24     2642.00     3157.63     58.79 o
   1   2  24        0.88        1.38      3.26 o
   2   2  24      422.59      491.63     18.07 o
   3   2  24       85.30      100.98      8.52 o
   4   2  24      120.41      116.10     11.30 o
   5   2  24      115.03      101.65     10.99 o
   6   2  24        7.42        3.98      5.94 o
   7   2  24       11.63       14.95      6.82 o
   8   2  24       24.21       26.73      7.26 o
   9   2  24        1.50       -3.69      6.27 o
   1   3  24       16.69       16.70      4.99 o
   2   3  24       26.37       33.19      7.27 o
   3   3  24      124.06      125.36     13.42 o
   4   3  24       14.71       13.84      5.54 o
   5   3  24        1.80        7.55      5.20 o
   6   3  24       15.53       25.61      6.26 o
   7   3  24        5.16        6.57      7.28 o
   8   3  24        0.34        7.35      5.04 o
   0   4  24       49.86       46.33     13.63 o
   1   4  24      105.60      106.94     13.28 o
   2   4  24       35.38       30.50      9.16 o
   3   4  24      123.04      153.85     30.81 o
   4   4  24        7.13       20.92      8.66 o
   5   4  24       12.05       20.43      5.45 o
   6   4  24        0.39        2.34      6.33 o
   7   4  24        0.02        5.18      8.75 o
   8   4  24        3.92        4.80      8.75 o
   1   5  24       44.32       39.18      9.08 o
   2   5  24       12.81        4.01      5.14 o
   3   5  24       16.63       22.92      9.83 o
   4   5  24      176.49      188.91     24.78 o
   5   5  24       42.25       56.84     11.42 o
   6   5  24       39.14       45.59     10.70 o
   7   5  24        8.40        3.49      8.39 o
   0   6  24      171.29      284.99     35.64 o
   1   6  24       58.67       67.55     11.43 o
   2   6  24        1.47       -2.53      6.27 o
   3   6  24        0.06       -4.72      5.93 o
   4   6  24        0.15        0.74      7.90 o
   5   6  24       48.99       46.82     10.77 o
   6   6  24       42.77       30.44     13.59 o
   1   7  24       27.00       18.77      8.81 o
   2   7  24        0.01       -5.88      5.88 o
   3   7  24        5.40        2.07      4.81 o
   4   7  24        9.27       -0.75      6.37 o
   0   8  24       45.52        4.69      8.09 o
   1   8  24        6.56        1.41      6.70 o
   1   1  25      163.41      206.11     10.28 o
   2   1  25      195.52      222.97     11.67 o
   3   1  25      536.39      664.32     25.42 o
   4   1  25      213.16      212.71     15.74 o
   5   1  25       82.93       90.68     17.47 o
   6   1  25        1.40        1.79      7.52 o
   7   1  25        0.14        1.46      5.67 o
   8   1  25        0.16       11.15      6.49 o
   9   1  25        8.94       16.37      6.23 o
   0   2  25      103.58      113.06     11.23 o
   1   2  25      112.98      144.53      9.08 o
   2   2  25       46.60       50.48      6.23 o
   3   2  25       29.58       26.39      5.59 o
   4   2  25      218.63      227.45     16.34 o
   5   2  25       75.59       65.56     10.78 o
   6   2  25        2.28        2.65      7.18 o
   7   2  25        1.23        1.10      5.14 o
   8   2  25        7.70        8.49      3.85 o
   1   3  25        0.06        2.14      4.21 o
   2   3  25        1.06        0.73      4.01 o
   3   3  25        1.31        2.06      6.96 o
   4   3  25        7.46       -2.91      6.11 o
   5   3  25       19.34       13.90      5.67 o
   6   3  25       40.35       44.95      9.86 o
   7   3  25        0.02        5.39      5.77 o
   8   3  25        2.13        0.50      8.56 o
   0   4  25       24.12       13.62     11.30 o
   1   4  25      135.21      180.75     17.12 o
   2   4  25       32.26       18.79      6.58 o
   3   4  25      188.07      190.09     26.44 o
   4   4  25        0.14       -0.03      6.36 o
   5   4  25       28.21       24.81      7.45 o
   6   4  25       10.52        8.92      8.39 o
   7   4  25       12.30       27.84     20.54 o
   1   5  25        0.26       -1.66      5.56 o
   2   5  25        3.39       -1.57      5.30 o
   3   5  25       39.58       28.30     16.27 o
   4   5  25        3.30        3.41      6.16 o
   5   5  25       15.98       16.43      6.30 o
   6   5  25        2.92        7.51      5.97 o
   7   5  25        4.14       -2.91      5.59 o
   0   6  25        0.94       -2.02      6.48 o
   1   6  25        1.25        0.46      4.39 o
   2   6  25      120.18      110.69     51.76 o
   3   6  25        1.62       -0.58      4.39 o
   4   6  25        0.89        3.24      4.22 o
   5   6  25       81.71       80.53     17.51 o
   1   7  25       63.98        6.71      5.61 o
   2   7  25       20.71        8.04      6.73 o
   3   7  25       76.96      130.75     21.15 o
   4   7  25        1.10        2.75      5.40 o
   0   0  26     1294.92     1531.07     57.74 o
   1   0  26     1846.88     2233.11     46.92 o
   2   0  26      447.01      519.63     25.79 o
   3   0  26      235.51      269.18     21.98 o
   4   0  26        0.08       -7.62      8.48 o
   5   0  26        0.00       -4.98      5.95 o
   6   0  26       28.51       45.28     17.47 o
   7   0  26        0.21       -3.28     11.51 o
   8   0  26       18.89       26.25     12.76 o
   1   1  26      365.51      409.45     15.71 o
   2   1  26       20.20       26.93      4.97 o
   3   1  26      209.23      201.90     13.64 o
   4   1  26        0.56        4.07      4.02 o
   5   1  26       73.25       47.69     13.71 o
   6   1  26        9.25        6.61      7.07 o
   7   1  26        4.30        5.93      5.41 o
   8   1  26        0.59       -4.41      6.36 o
   0   2  26      197.35      224.35     16.34 o
   1   2  26       15.01       14.76      4.06 o
   2   2  26       49.07       42.95      5.77 o
   3   2  26        0.21        5.73      4.82 o
   4   2  26        0.51        4.95      5.47 o
   5   2  26        2.02       -1.85      4.97 o
   6   2  26        0.02       -2.58      6.18 o
   7   2  26        3.48       14.27      5.46 o
   8   2  26        0.75        6.31      6.46 o
   1   3  26        9.38        9.81      4.75 o
   2   3  26        9.65       13.56      4.84 o
   3   3  26      161.18      201.53     20.01 o
   4   3  26       63.45       54.90     13.25 o
   5   3  26      115.14      168.49     17.82 o
   6   3  26        4.17       -2.28      6.68 o
   7   3  26       31.68       21.35     10.19 o
   0   4  26        0.21       -3.18     15.04 o
   1   4  26       28.65       21.96      7.77 o
   2   4  26        7.85       10.97      6.14 o
   3   4  26        1.92        5.58      5.89 o
   4   4  26        2.36        8.31      6.73 o
   5   4  26        1.45       13.35      6.29 o
   6   4  26        1.85        4.81      9.83 o
   7   4  26        0.32        8.38     13.38 o
   1   5  26        1.31        1.67      4.29 o
   2   5  26       11.77        3.86      8.02 o
   3   5  26       32.85       25.52      8.86 o
   4   5  26        2.72       -5.90      6.82 o
   5   5  26        1.36        1.11      5.85 o
   6   5  26        1.45        2.24      4.45 o
   0   6  26        3.03       -5.86      7.65 o
   1   6  26       14.34       15.29      9.26 o
   2   6  26        0.11       16.56      5.47 o
   3   6  26        8.16        4.99      5.74 o
   4   6  26       12.76       16.88      5.54 o
   5   6  26       17.36        5.25      6.86 o
   1   7  26        1.43        7.02      4.52 o
   2   7  26        4.03        4.50      4.61 o
   3   7  26        4.03       -1.17      5.63 o
   1   1  27       27.04       34.88      5.16 o
   2   1  27       81.54       89.31      7.67 o
   3   1  27      107.61      122.13     10.87 o
   4   1  27       47.64       49.71      7.72 o
   5   1  27       10.04       12.93      5.76 o
   6   1  27        9.61       12.76      6.74 o
   7   1  27        9.89        5.86      5.54 o
   8   1  27        3.14       -4.61      4.61 o
   0   2  27      171.04      232.81     18.88 o
   1   2  27        4.33        4.06      3.85 o
   2   2  27        8.67       20.09      5.17 o
   3   2  27       81.11       80.01     11.27 o
   4   2  27       43.47       37.31      7.40 o
   5   2  27        8.42        1.18      5.38 o
   6   2  27        9.47       15.69      7.58 o
   7   2  27       15.58        9.66      8.42 o
   1   3  27        1.01        3.64      4.06 o
   2   3  27       35.03       38.27      6.28 o
   3   3  27       50.49       39.95      7.61 o
   4   3  27      114.99      103.37     17.88 o
   5   3  27        5.83        3.79      5.64 o
   6   3  27       35.95       34.52      9.82 o
   7   3  27        0.84       12.81      7.47 o
   0   4  27       91.59       95.14     19.42 o
   1   4  27       36.53       40.25      7.81 o
   2   4  27      147.91      132.72     18.70 o
   3   4  27       51.58       27.70     12.89 o
   4   4  27        1.48        1.50      6.18 o
   5   4  27       14.02       17.20      6.64 o
   6   4  27        0.66        5.18      5.21 o
   7   4  27        4.27        5.48      7.25 o
   1   5  27       14.21       14.40      6.16 o
   2   5  27       29.15       22.24      6.04 o
   3   5  27        7.64       10.57      5.68 o
   4   5  27       81.18       79.63     23.14 o
   5   5  27       17.93       18.45      6.35 o
   0   6  27        6.82        4.99      7.03 o
   1   6  27       24.01       14.46      8.86 o
   2   6  27       21.22       22.08      7.43 o
   3   6  27        0.38        4.31      4.74 o
   4   6  27        2.52        6.15      4.56 o
   2   7  27        6.07        6.46      5.98 o
   0   0  28       29.26       10.95      7.74 o
   1   0  28       61.26       80.14     11.75 o
   2   0  28        6.35        0.89      4.64 o
   3   0  28        1.57        2.51      7.02 o
   4   0  28        6.34        2.15      7.12 o
   5   0  28      177.09      213.40     32.55 o
   6   0  28        7.01       15.52     12.11 o
   7   0  28        1.78       -7.54      9.69 o
   1   1  28        2.29       -1.79      4.00 o
   2   1  28      144.30      180.17     11.82 o
   3   1  28        2.95       16.62      5.54 o
   4   1  28       63.73       56.68     10.49 o
   5   1  28       58.38       58.72     16.96 o
   6   1  28       29.10       27.49      9.67 o
   7   1  28       19.00       13.69      6.34 o
   0   2  28      188.42      228.30     18.89 o
   1   2  28      299.07      354.05     17.95 o
   2   2  28       79.15       82.89      9.23 o
   3   2  28       16.12        4.39      5.01 o
   4   2  28       18.23       10.87      5.41 o
   5   2  28        2.75       -1.86      8.87 o
   6   2  28        1.40       -1.16      5.18 o
   7   2  28       12.20        7.98      4.64 o
   1   3  28        2.19        1.81      3.45 o
   2   3  28        5.54        0.00      4.30 o
   3   3  28        9.81       10.49      5.42 o
   4   3  28        1.02       -4.09      4.09 o
   5   3  28       10.61        3.82      4.91 o
   6   3  28        1.50       -9.01      9.01 o
   7   3  28       13.45        2.60      7.18 o
   0   4  28        7.65       13.16      8.46 o
   1   4  28       16.84       11.85      5.07 o
   2   4  28        1.49        3.03      5.40 o
   3   4  28        1.60        4.81      6.63 o
   4   4  28        0.06        0.96      4.48 o
   5   4  28        1.10       -0.45      4.82 o
   6   4  28        4.12        5.33      6.16 o
   1   5  28        0.04        1.59      3.91 o
   2   5  28        0.08        2.18      4.22 o
   3   5  28        0.95       -0.47      4.13 o
   4   5  28       16.08        6.52      5.16 o
   5   5  28       25.81       14.96      6.22 o
   0   6  28        0.38       -0.31     15.90 o
   1   6  28       47.55        4.98      4.21 o
   2   6  28        7.53        3.78      4.44 o
   3   6  28        0.41       -1.96      4.40 o
   1   1  29        0.90       -0.45      3.74 o
   2   1  29       11.67       12.28      4.46 o
   3   1  29       73.13       63.76     10.62 o
   4   1  29        7.59        7.79      4.95 o
   5   1  29       13.24        4.29      5.70 o
   6   1  29        0.12        4.02      6.30 o
   7   1  29        7.39        3.03      6.19 o
   0   2  29       30.24       26.52      6.66 o
   1   2  29       63.73       62.68      7.48 o
   2   2  29       48.63       54.11      7.21 o
   3   2  29        9.84        8.97      5.68 o
   4   2  29        3.74       -2.85      4.36 o
   5   2  29        2.11        1.48      4.32 o
   6   2  29       18.44       20.32      7.24 o
   1   3  29       57.24       39.07      6.27 o
   2   3  29        0.28       -0.38      4.71 o
   3   3  29        2.61        3.06      4.28 o
   4   3  29        2.90        4.28      4.20 o
   5   3  29        2.25        2.99      5.36 o
   6   3  29        0.38        3.44     11.96 o
   0   4  29       36.29       26.85      8.69 o
   1   4  29       68.03       36.30      9.07 o
   2   4  29        0.83        0.53      4.03 o
   3   4  29       48.01       37.84     21.89 o
   4   4  29        1.14       -2.54      4.63 o
   5   4  29        0.58       -3.79      4.38 o
   1   5  29        2.71        4.69      4.38 o
   2   5  29        0.92        2.62      5.00 o
   3   5  29       10.29        8.77      4.65 o
   4   5  29        0.86        0.57      4.27 o
   0   6  29        1.48       -4.64      4.64 o
   1   6  29       11.68        1.29      5.36 o
   2   6  29        2.80        2.68      5.55 o
   3   6  29        1.97        6.71      5.65 o
   0   0  30       82.05      109.21     20.69 o
   1   0  30       33.89       32.35      7.73 o
   2   0  30      225.06      223.07     21.12 o
   3   0  30       59.43       32.91     21.12 o
   4   0  30       19.70       19.38     13.05 o
   5   0  30       29.87       16.09      9.65 o
   6   0  30       15.93       14.43     11.81 o
   1   1  30        2.92        3.59      3.78 o
   2   1  30       19.42       14.11      5.32 o
   3   1  30        4.67        7.07      5.54 o
   4   1  30       13.62       13.99      6.03 o
   5   1  30       16.86       -0.12      5.81 o
   6   1  30       15.00        5.41      6.59 o
   0   2  30       27.85       27.94      8.58 o
   1   2  30       49.17       35.18      7.68 o
   2   2  30        0.57       -0.29      3.96 o
   3   2  30        1.30       -0.94      4.91 o
   4   2  30        0.02       -3.09      4.28 o
   5   2  30        3.65       -2.61      7.76 o
   6   2  30       12.38       -0.41      4.90 o
   1   3  30       10.43        2.38      3.71 o
   2   3  30       34.86       18.73     11.82 o
   3   3  30        8.65        8.14      4.55 o
   4   3  30       79.10       30.13     17.65 o
   5   3  30        3.73       -4.78      6.05 o
   0   4  30       21.65       17.17     10.45 o
   1   4  30       29.33       15.98      7.47 o
   2   4  30        4.07        3.41      3.68 o
   3   4  30        4.87       -1.39      4.04 o
   4   4  30        3.09       -2.14      3.37 o
   1   5  30        5.99        7.29      4.33 o
   2   5  30       14.51        4.28      4.41 o
   3   5  30       17.38        3.70      6.88 o
   1   1  31       21.13       15.73      5.68 o
   2   1  31        3.63        1.29      4.61 o
   3   1  31       54.88       26.67     19.45 o
   4   1  31       15.59        9.67      6.44 o
   5   1  31       32.51       37.04     10.02 o
   6   1  31       18.44        7.74      8.67 o
   0   2  31        9.13        8.96      5.88 o
   1   2  31       64.19       40.85      9.70 o
   2   2  31        0.02        0.68      3.88 o
   3   2  31       28.22       17.68      6.35 o
   4   2  31        1.55        4.56      4.74 o
   5   2  31       10.54        0.40      4.75 o
   1   3  31        4.19       -4.07      4.07 o
   2   3  31        7.46       -0.54      5.28 o
   3   3  31        7.12        3.28      4.20 o
   4   3  31       14.41        3.07      4.39 o
   5   3  31       10.81       15.10      6.38 o
   0   4  31        4.19        3.74      6.26 o
   1   4  31        9.63        6.03      4.63 o
   2   4  31        4.37       10.34      5.37 o
   3   4  31       28.49        5.80      4.41 o
   4   4  31        0.70       -4.44      7.45 o
   1   5  31       14.08       -9.28      9.28 o
   2   5  31        2.56       -9.82      9.82 o
   0   0  32        9.00        1.41     26.24 o
   1   0  32        2.12        0.89      6.82 o
   2   0  32       13.38       14.26     11.11 o
   3   0  32        3.81        8.55     17.10 o
   4   0  32       35.75       64.66     22.29 o
   5   0  32       17.49       23.28     12.00 o
   1   1  32        0.43        2.92      3.72 o
   2   1  32        2.42       -3.94      6.36 o
   3   1  32        0.38        0.42      5.58 o
   4   1  32        0.12        7.80      5.95 o
   5   1  32        8.72        2.68      6.80 o
   0   2  32        1.66        3.07      4.43 o
   1   2  32       87.85       52.00     18.51 o
   2   2  32        6.08        3.08      5.34 o
   3   2  32       33.70       10.41      5.61 o
   4   2  32       21.83       18.59      5.65 o
   1   3  32        4.78       -5.34      5.34 o
   2   3  32       61.90       20.90     12.06 o
   3   3  32        8.57        1.12      4.17 o
   4   3  32       41.61        9.85     16.72 o
   0   4  32       14.58       -1.49      7.77 o
   1   4  32        0.02       -4.39      4.39 o
   2   4  32        0.16       -1.48      5.86 o
   3   4  32        0.33       10.64     10.87 o
   1   1  33        1.38       -4.10      4.10 o
   2   1  33       10.24        5.99      6.28 o
   3   1  33        0.45        4.35      7.44 o
   4   1  33       15.66       10.43      7.83 o
   0   2  33       38.43       16.11     12.05 o
   1   2  33        0.87        3.86      4.13 o
   2   2  33       12.21        6.35      5.31 o
   3   2  33       20.52        0.85     10.85 o
   1   3  33        0.47        2.49      5.23 o
   2   3  33        0.45        6.61      6.45 o
   3   3  33        0.11       13.75      9.32 o
   0   0  34       11.20        9.59      9.75 o
   1   0  34       82.81       61.63     20.32 o
   2   0  34       48.20       78.51     21.43 o
   3   0  34        7.73       13.81      9.88 o
   1   1  34        1.47        9.47      6.33 o
   2   1  34       23.09       18.48      9.14 o
   3   1  34        7.63        4.87      4.65 o
   0   2  34       25.51       -7.81      7.81 o
   1   2  34       31.52        2.03     15.06 o
   2   2  34        3.83        0.75      7.10 o
 
